# Supplementary material for: Loss of pollinator specialization revealed by historical opportunistic data: Insights from network-based analysis
Source: PLoS One. 2020 Jul 13;15(7):e0235890. doi: 10.1371/journal.pone.0235890 (PMC7357768; doi:10.1371/journal.pone.0235890)
Supplement: S1 Data — (ZIP) [file pone.0235890.s004.zip]

Archive with 4 entries (4 files):
- bee_traits.txt
- georeferenced_data.txt
- networks.txt
- plant_traits.txt
