# Supplementary material for: Loss of pollinator specialization revealed by historical opportunistic data: Insights from network-based analysis
Source: PLoS One. 2020 Jul 13;15(7):e0235890. doi: 10.1371/journal.pone.0235890 (PMC7357768; doi:10.1371/journal.pone.0235890)
Supplement: S1 Data — (ZIP) [file pone.0235890.s004.zip › bee_traits.txt]

bee_sp	bee_family	nesting	lecty	tongue	sociality	ITD	flying_period
Andr_agil	Andrenidae	Excavator	Oligolectic	Short	Communal	2.95	spring
Andr_angu	Andrenidae	Excavator	Polylectic	Short	Solitary	1.88	spring
Andr_apic	Andrenidae	Excavator	Oligolectic	Short	Solitary	2.74	spring
Andr_barb	Andrenidae	Excavator	Polylectic	Short	Solitary	2.33	spring:summer
Andr_bico	Andrenidae	Excavator	Polylectic	Short	Solitary	2.08	spring:summer
Andr_chre	Andrenidae	Excavator	Polylectic	Short	Solitary	1.98	spring
Andr_cine	Andrenidae	Excavator	Polylectic	Short	Solitary	2.8	spring
Andr_coit	Andrenidae	Excavator	Polylectic	Short	Solitary	1.56	summer
Andr_comb	Andrenidae	Excavator	Polylectic	Short	Solitary	2.14	spring
Andr_curv	Andrenidae	Excavator	Oligolectic	Short	Solitary	2.38	spring
Andr_fals	Andrenidae	Excavator	Polylectic	Short	Solitary	1.4	spring
Andr_flav	Andrenidae	Excavator	Polylectic	Short	Solitary	2.43	year
Andr_flor	Andrenidae	Excavator	Oligolectic	Short	Solitary	2.44	spring:summer
Andr_fuca	Andrenidae	Excavator	Polylectic	Short	Solitary	2.27	spring
Andr_fulv	Andrenidae	Excavator	Polylectic	Short	Solitary	2.84	spring
Andr_fusc	Andrenidae	Excavator	Oligolectic	Short	Solitary	2.11	summer
Andr_grav	Andrenidae	Excavator	Polylectic	Short	Solitary	2.6	spring
Andr_haem	Andrenidae	Excavator	Polylectic	Short	Solitary	2.62	spring
Andr_hatt	Andrenidae	Excavator	Oligolectic	Short	Solitary	2.71	summer
Andr_helv	Andrenidae	Excavator	Polylectic	Short	Solitary	2.18	spring
Andr_labi	Andrenidae	Excavator	Oligolectic	Short	Solitary	2.7	spring
Andr_labt	Andrenidae	Excavator	Polylectic	Short	Solitary	1.78	spring
Andr_lapp	Andrenidae	Excavator	Oligolectic	Short	Solitary	2.56	spring
Andr_lath	Andrenidae	Excavator	Oligolectic	Short	Solitary	2.71	spring
Andr_marg	Andrenidae	Excavator	Oligolectic	Short	Solitary	1.95	summer
Andr_minu	Andrenidae	Excavator	Polylectic	Short	Solitary	1.43	spring:summer
Andr_niga	Andrenidae	Excavator	Polylectic	Short	Solitary	2.89	spring
Andr_niti	Andrenidae	Excavator	Polylectic	Short	Solitary	3	spring
Andr_ovat	Andrenidae	Excavator	Polylectic	Short	Solitary	2.27	spring:summer
Andr_pand	Andrenidae	Excavator	Oligolectic	Short	Solitary	2.17	spring
Andr_pili	Andrenidae	Excavator	Polylectic	Short	Solitary	3.23	spring:summer
Andr_pote	Andrenidae	Excavator	Oligolectic	Short	Solitary	1.56	spring
Andr_prox	Andrenidae	Excavator	Oligolectic	Short	Solitary	1.74	spring
Andr_rosa	Andrenidae	Excavator	Oligolectic	Short	Solitary	2.63	summer
Andr_rufi	Andrenidae	Excavator	Oligolectic	Short	Solitary	1.96	spring
Andr_sabu	Andrenidae	Excavator	Polylectic	Short	Communal	2.8	spring
Andr_sche	Andrenidae	Excavator	Polylectic	Short	Solitary	2.46	spring:summer
Andr_semi	Andrenidae	Excavator	Polylectic	Short	Solitary	1.45	spring:summer
Andr_simi	Andrenidae	Excavator	Oligolectic	Short	Solitary	2.4	spring:summer
Andr_stro	Andrenidae	Excavator	Polylectic	Short	Solitary	1.6	spring
Andr_subo	Andrenidae	Excavator	Polylectic	Short	Solitary	1.47	spring:summer
Andr_syna	Andrenidae	Excavator	Polylectic	Short	Solitary	2.27	spring
Andr_tibi	Andrenidae	Excavator	Polylectic	Short	Solitary	2.89	spring
Andr_vari	Andrenidae	Excavator	Polylectic	Short	Solitary	2.54	spring
Andr_wilk	Andrenidae	Excavator	Oligolectic	Short	Solitary	2.28	spring:summer
Anth_aest	Apidae	Excavator	Polylectic	Long	Solitary	3.36	spring
Anth_furc	Apidae	Excavator	Oligolectic	Long	Solitary	3.17	summer
Anth_mani	Megachilidae	Renter	Polylectic	Long	Solitary	3.59	summer
Anth_oblo	Megachilidae	Renter	Polylectic	Long	Solitary	2.67	summer
Anth_plum	Apidae	Excavator	Polylectic	Long	Solitary	4.29	spring
Anth_punc	Megachilidae	Renter	Polylectic	Long	Solitary	2.81	summer
Anth_quad	Apidae	Excavator	Polylectic	Long	Solitary	3.31	summer
Anth_stri	Megachilidae	Mason	Polylectic	Long	Solitary	2.44	summer
Bomb_bohe	Apidae	Parasite	Polylectic	Long	Social parasite	4.59	year
Bomb_camp	Apidae	Parasite	Polylectic	Long	Social parasite	4.39	year
Bomb_cryp	Apidae	Renter	Polylectic	Long	Primitively eusocial	ND	year
Bomb_hort	Apidae	Renter	Polylectic	Long	Primitively eusocial	5.71	year
Bomb_humi	Apidae	Carder	Polylectic	Long	Primitively eusocial	4.77	year
Bomb_hypn	Apidae	Renter	Polylectic	Long	Primitively eusocial	4.67	year
Bomb_jone	Apidae	Renter	Polylectic	Long	Primitively eusocial	4.63	year
Bomb_lapi	Apidae	Renter	Polylectic	Long	Primitively eusocial	5.11	year
Bomb_luco	Apidae	Renter	Polylectic	Long	Primitively eusocial	4.49	year
Bomb_magn	Apidae	Renter	Polylectic	Long	Primitively eusocial	ND	spring:summer
Bomb_norv	Apidae	Parasite	Polylectic	Long	Social parasite	ND	year
Bomb_pasc	Apidae	Carder	Polylectic	Long	Primitively eusocial	4.35	year
Bomb_prat	Apidae	Renter	Polylectic	Long	Primitively eusocial	4.54	year
Bomb_rude	Apidae	Carder	Polylectic	Long	Primitively eusocial	4.76	year
Bomb_rudt	Apidae	Renter	Polylectic	Long	Primitively eusocial	5.13	year
Bomb_rupe	Apidae	Parasite	Polylectic	Long	Social parasite	5.76	year
Bomb_soro	Apidae	Renter	Polylectic	Long	Primitively eusocial	4.76	year
Bomb_syli	Apidae	Parasite	Polylectic	Long	Social parasite	4.23	year
Bomb_sylv	Apidae	Carder	Polylectic	Long	Primitively eusocial	4.46	year
Bomb_terr	Apidae	Renter	Polylectic	Long	Primitively eusocial	6.06	year
Bomb_vest	Apidae	Parasite	Polylectic	Long	Social parasite	5.35	year
Cera_cyan	Apidae	Excavator	Polylectic	Long	Solitary	1.39	summer
Chel_camp	Megachilidae	Renter	Oligolectic	Long	Solitary	0.93	summer
Chel_dist	Megachilidae	Renter	Oligolectic	Long	Solitary	0.92	summer
Chel_flor	Megachilidae	Renter	Oligolectic	Long	Solitary	1.77	spring
Chel_rapu	Megachilidae	Renter	Oligolectic	Long	Solitary	1.63	spring
Coll_davi	Colletidae	Excavator	Oligolectic	Short	Solitary	2.49	summer
Coll_hede	Colletidae	Excavator	Polylectic	Short	Solitary	3.22	summer
Coll_simi	Colletidae	Excavator	Oligolectic	Short	Solitary	2.38	summer
Coll_succ	Colletidae	Excavator	Oligolectic	Short	Solitary	2.98	summer
Dasy_hirt	Melittidae	Excavator	Oligolectic	Short	Solitary	3.36	summer
Dufo_dent	Halictidae	Excavator	Oligolectic	Short	Solitary	1.55	summer
Dufo_minu	Halictidae	Excavator	Oligolectic	Short	Solitary	1.1	summer
Euce_long	Apidae	Excavator	Oligolectic	Long	Solitary	3.47	spring
Euce_nigr	Apidae	Excavator	Oligolectic	Long	Solitary	3.52	spring
Hali_comp	Halictidae	Excavator	Polylectic	Short	ND	2.12	spring:summer
Hali_conf	Halictidae	Excavator	Polylectic	Short	Solitary + Primitively eusocial	1.54	spring:summer
Hali_macu	Halictidae	Excavator	Polylectic	Short	Primitively eusocial	1.55	spring:summer
Hali_quad	Halictidae	Excavator	Polylectic	Short	Solitary	2.99	spring:summer
Hali_rubi	Halictidae	Excavator	Polylectic	Short	Solitary + Primitively eusocial	2.14	spring:summer
Hali_scab	Halictidae	Excavator	Polylectic	Short	Primitively eusocial	2.43	spring:summer
Hali_sexc	Halictidae	Excavator	Polylectic	Short	Solitary + Primitively eusocial	2.81	spring:summer
Hali_simp	Halictidae	Excavator	Polylectic	Short	Primitively eusocial	1.9	spring:summer
Hali_tumu	Halictidae	Excavator	Polylectic	Short	Solitary + Primitively eusocial	1.48	spring:summer
Heri_trun	Megachilidae	Renter	Oligolectic	Long	Solitary	1.51	summer
Hopl_adun	Megachilidae	Renter	Oligolectic	Long	Solitary	2.61	spring:summer
Hopl_anth	Megachilidae	Renter	Oligolectic	Long	Solitary	2.4	summer
Hopl_clav	Megachilidae	Excavator	Polylectic	Long	Solitary	1.95	spring
Hopl_papa	Megachilidae	ND	ND	ND	ND	ND	ND
Hopl_ravo	Megachilidae	Renter	Oligolectic	Long	Solitary	2.63	spring
Hyla_brev	Colletidae	Renter	Polylectic	Short	Solitary	1	summer
Hyla_comm	Colletidae	Renter	Polylectic	Short	Solitary	1.265	summer
Hyla_conf	Colletidae	Renter	Polylectic	Short	Solitary	1.39	summer
Hyla_corn	Colletidae	Renter	Polylectic	Short	Solitary	1.42	summer
Hyla_gred	Colletidae	ND	ND	ND	ND	ND	ND
Hyla_hyal	Colletidae	Renter	Polylectic	Short	Solitary	1	summer
Hyla_punc	Colletidae	Renter	Oligolectic	Short	Solitary	1.47	summer
Hyla_sign	Colletidae	Renter	Oligolectic	Short	Solitary	2	summer
Lasi_albi	Halictidae	Excavator	Polylectic	Short	Primitively eusocial	2	spring:summer
Lasi_calc	Halictidae	Excavator	Polylectic	Short	Primitively eusocial	1.84	spring:summer
Lasi_frat	Halictidae	Excavator	Polylectic	Short	Primitively eusocial	1.48	spring:summer
Lasi_fulv	Halictidae	Excavator	Polylectic	Short	Solitary	1	spring:summer
Lasi_inte	Halictidae	Excavator	Polylectic	Short	Primitively eusocial	2	year
Lasi_laev	Halictidae	Excavator	Polylectic	Short	Solitary	1.84	spring:summer
Lasi_lati	Halictidae	Excavator	Polylectic	Short	Primitively eusocial	1	spring:summer
Lasi_latv	Halictidae	Excavator	Polylectic	Short	Solitary	2	spring:summer
Lasi_leuc	Halictidae	Excavator	Polylectic	Short	Primitively eusocial	1.16	spring:summer
Lasi_leuz	Halictidae	Excavator	Polylectic	Short	Solitary	2	spring:summer
Lasi_line	Halictidae	Excavator	Polylectic	Short	Primitively eusocial	1	spring:summer
Lasi_mala	Halictidae	Excavator	Polylectic	Short	Primitively eusocial	1.61	spring:summer
Lasi_mint	Halictidae	Excavator	Polylectic	Short	Solitary	1.25	spring:summer
Lasi_mori	Halictidae	Excavator	Polylectic	Short	Primitively eusocial	1	spring:summer
Lasi_niti	Halictidae	Excavator	Polylectic	Short	Solitary	1	spring:summer
Lasi_nitu	Halictidae	Excavator	Polylectic	Short	Primitively eusocial	1	spring:summer
Lasi_pall	Halictidae	Excavator	Polylectic	Short	Solitary	1.59	spring:summer
Lasi_parv	Halictidae	Excavator	Polylectic	Short	Solitary	1	spring:summer
Lasi_paux	Halictidae	Excavator	Polylectic	Short	Primitively eusocial	1.21	spring:summer
Lasi_pras	Halictidae	Excavator	Polylectic	Short	Solitary	2	spring:summer
Lasi_punc	Halictidae	Excavator	Polylectic	Short	Solitary	1.27	spring:summer
Lasi_pygm	Halictidae	Excavator	Polylectic	Short	Solitary	1	spring:summer
Lasi_quad	Halictidae	Excavator	Polylectic	Short	Solitary	1.45	spring:summer
Lasi_semi	Halictidae	Excavator	Polylectic	Short	Solitary	0.72	spring:summer
Lasi_sexn	Halictidae	Excavator	Polylectic	Short	Solitary	2	spring:summer
Lasi_sexs	Halictidae	Excavator	Polylectic	Short	Primitively eusocial	1.94	spring:summer
Lasi_vill	Halictidae	Excavator	Polylectic	Short	Solitary	1.36	spring:summer
Lasi_zonu	Halictidae	Excavator	Polylectic	Short	Solitary	2	summer
Macr_euro	Melittidae	Excavator	Oligolectic	Short	Solitary	2.52	summer
Macr_fulv	Melittidae	Excavator	Oligolectic	Short	Solitary	2	summer
Mega_alpi	Megachilidae	Renter	Polylectic	Long	Solitary	3	summer
Mega_cent	Megachilidae	Renter	Polylectic	Long	Solitary	2.73	spring:summer
Mega_eric	Megachilidae	Renter	Oligolectic	Long	Solitary	3	spring
Mega_lago	Megachilidae	Excavator	Polylectic	Long	Solitary	4.4	summer
Mega_lapp	Megachilidae	Renter	Polylectic	Long	Solitary	2.8	summer
Mega_pyre	Megachilidae	Excavator	Polylectic	Long	Solitary	2.43	summer
Mega_vers	Megachilidae	Renter	Polylectic	Long	Solitary	3.15	summer
Mega_will	Megachilidae	Renter	Polylectic	Long	Solitary	4	spring:summer
Mele_albi	Apidae	Parasite	Polylectic	Long	Cleptoparasite	3	spring
Meli_haem	Melittidae	Excavator	Oligolectic	Short	Solitary	3	summer
Meli_lepo	Melittidae	Excavator	Oligolectic	Short	Solitary	2	summer
Meli_nigr	Melittidae	Excavator	Oligolectic	Short	Solitary	2.92	summer
Meli_tric	Melittidae	Excavator	Oligolectic	Short	Solitary	2.74	summer
Noma_albo	Apidae	Parasite	Polylectic	Long	Cleptoparasite	1.7	spring:summer
Noma_fabr	Apidae	Parasite	Polylectic	Long	Cleptoparasite	1.58	spring:summer
Noma_flao	Apidae	Parasite	Polylectic	Long	Cleptoparasite	1.14	spring:summer
Noma_flav	Apidae	Parasite	Polylectic	Long	Cleptoparasite	2	spring
Noma_good	Apidae	Parasite	Polylectic	Long	Cleptoparasite	2.24	spring:summer
Noma_leuc	Apidae	Parasite	Oligolectic	Long	Cleptoparasite	1.85	spring
Noma_mars	Apidae	Parasite	Polylectic	Long	Cleptoparasite	2	spring:summer
Noma_rufe	Apidae	Parasite	Oligolectic	Long	Cleptoparasite	1.87	summer
Noma_rufi	Apidae	Parasite	Polylectic	Long	Cleptoparasite	2	spring
Noma_stig	Apidae	Parasite	Oligolectic	Long	Cleptoparasite	1	spring
Noma_stri	Apidae	Parasite	Oligolectic	Long	Cleptoparasite	1.65	spring:summer
Osmi_andr	Megachilidae	Renter	Oligolectic	Long	Solitary	2	spring
Osmi_auru	Megachilidae	Renter	Polylectic	Long	Solitary	3	spring
Osmi_bico	Megachilidae	Renter	Polylectic	Long	Solitary	2.7	spring
Osmi_bicr	Megachilidae	Renter	Polylectic	Long	Solitary	3.31	spring
Osmi_caer	Megachilidae	Renter	Polylectic	Long	Solitary	2.41	spring:summer
Osmi_corn	Megachilidae	Renter	Polylectic	Long	Solitary	3	spring
Osmi_nive	Megachilidae	Renter	Oligolectic	Long	Solitary	2.6	spring
Osmi_pili	Megachilidae	Excavator	Polylectic	Long	Solitary	2.68	spring
Osmi_rufo	Megachilidae	Renter	Polylectic	Long	Solitary	2	spring
Osmi_spin	Megachilidae	Renter	Oligolectic	Long	Solitary	2	summer
Osmi_xant	Megachilidae	Renter	Oligolectic	Long	Solitary	3.36	spring
Panu_bank	Andrenidae	Excavator	Oligolectic	Short	Solitary	2.4	summer
Panu_calc	Andrenidae	Excavator	Oligolectic	Short	Solitary	2	summer
Roph_quin	Halictidae	Excavator	Oligolectic	Short	Solitary	ND	summer
Sphe_albi	Halictidae	Parasite	Oligolectic	Short	Cleptoparasite	2	year
Sphe_cras	Halictidae	Parasite	Polylectic	Short	Cleptoparasite	1.23	spring:summer
Sphe_ephi	Halictidae	Parasite	Polylectic	Short	Cleptoparasite	1.49	year
Sphe_ferr	Halictidae	Parasite	Polylectic	Short	Cleptoparasite	1.4	spring:summer
Sphe_geof	Halictidae	Parasite	Polylectic	Short	Cleptoparasite	1	year
Sphe_gibb	Halictidae	Parasite	Polylectic	Short	Cleptoparasite	2	spring:summer
Sphe_hyal	Halictidae	Parasite	Polylectic	Short	Cleptoparasite	1	spring:summer
Sphe_moni	Halictidae	Parasite	Polylectic	Short	Cleptoparasite	1.48	spring:summer
Sphe_pell	Halictidae	Parasite	Polylectic	Short	Cleptoparasite	1.63	year
Sphe_rufv	Halictidae	Parasite	Polylectic	Short	Cleptoparasite	1.22	spring:summer
Trac_byss	Megachilidae	Excavator	Oligolectic	Long	Solitary	3.28	summer
