# Supplementary material for: Loss of pollinator specialization revealed by historical opportunistic data: Insights from network-based analysis
Source: PLoS One. 2020 Jul 13;15(7):e0235890. doi: 10.1371/journal.pone.0235890 (PMC7357768; doi:10.1371/journal.pone.0235890)
Supplement: S1 Data — (ZIP) [file pone.0235890.s004.zip › georeferenced_data.txt]

bee_sp	plant_sp	year	long	lati	Nind
Andr_agil	Rese_lute	1933	5.47	49.51	2
Andr_angu	Carp_betu	1965	5.64	50.58	10
Andr_angu	Cyti_scop	1964	5.72	50.71	3
Andr_angu	Cyti_scop	1961	5.74	50.56	2
Andr_angu	Gera_pusi	1961	5.65	50.75	2
Andr_angu	Gera_pyre	1941	5.64	50.58	1
Andr_angu	Gera_pyre	1942	5.66	50.61	2
Andr_angu	Gera_robe	1941	5.65	50.62	2
Andr_angu	Iris_germ	1971	5.77	50.6	4
Andr_angu	Vero_cham	1966	5.73	50.65	2
Andr_angu	Vero_cham	1958	5.61	50.76	1
Andr_angu	Vero_cham	1943	5.66	50.61	1
Andr_angu	Vero_cham	1969	5.63	50.76	2
Andr_angu	Vibu_opul	1970	5.96	50.74	4
Andr_apic	Sali_auri	1947	5.7	50.58	1
Andr_apic	Sali_auri	1941	5.7	50.58	2
Andr_apic	Sali_auri	1946	5.7	50.58	1
Andr_apic	Sali_auri	1952	5.7	50.58	1
Andr_apic	Sali_auri	1948	5.7	50.58	2
Andr_apic	Sali_auri	1946	5.7	50.58	2
Andr_apic	Sali_auri	1954	5.7	50.58	1
Andr_apic	Sali_auri	1948	5.7	50.58	1
Andr_barb	Acer_pseu	1965	6.03	50.7	3
Andr_barb	Caps_burs	1962	5.55	50.67	3
Andr_bico	Aubr_delt	1974	5.56	50.64	2
Andr_bico	Bryo_dioi	1965	5.6	50.64	1
Andr_bico	Bryo_dioi	1963	5.65	50.65	1
Andr_bico	Bryo_dioi	1958	5.66	50.79	1
Andr_bico	Camp_rotu	2004	5.453529	50.08982	1
Andr_bico	Camp_rotu	2007	5.079464	50.16908	1
Andr_bico	Gera_endr	1978	5.77	50.6	1
Andr_bico	Gera_endr	1977	5.77	50.6	1
Andr_bico	Gera_endr	1989	5.77	50.6	1
Andr_bico	Gera_robe	1953	5.63	50.76	1
Andr_bico	Gera_robe	1966	5.65	50.65	1
Andr_bico	Gera_robe	1989	5.77	50.6	1
Andr_bico	Gera_robe	1977	5.77	50.6	2
Andr_bico	Gera_robe	1977	5.77	50.6	1
Andr_bico	Gera_robe	1986	5.77	50.6	1
Andr_bico	Glec_hede	1964	5.12	50.21	4
Andr_bico	Hera_spho	1962	5.96	50.7	1
Andr_bico	Hera_spho	1965	5.68	50.71	1
Andr_bico	Hera_spho	1949	5.85	50.7	1
Andr_bico	Ranu_fica	1963	5.07	50.4	2
Andr_bico	Ranu_fica	1965	5.65	50.65	1
Andr_bico	Ribe_rubr	1985	4.54	50.19	2
Andr_bico	Sali_capr	1961	5.65	50.65	1
Andr_bico	Sali_capr	1965	5.6	50.64	4
Andr_bico	Sali_capr	1985	4.54	50.19	2
Andr_bico	Sali_capr	1974	5.56	50.64	2
Andr_bico	Tuss_farf	1961	5.67	50.73	1
Andr_bico	Tuss_farf	1965	4.89	50.11	4
Andr_bico	Tuss_farf	1960	6.04	50.71	2
Andr_bico	Tuss_farf	1961	5.66	50.66	4
Andr_bico	Tuss_farf	1961	5.69	50.71	2
Andr_bico	Tuss_farf	1969	5.593007	50.59951	1
Andr_bico	Tuss_farf	1960	6.03	50.7	2
Andr_bico	Tuss_farf	1969	4.85	50.07	6
Andr_bico	Tuss_farf	1969	4.89	50.1	8
Andr_bico	Tuss_farf	1974	5.56	50.64	2
Andr_bico	Tuss_farf	1979	5.536543	50.60075	3
Andr_bico	Tuss_farf	1970	5.606129	50.58123	1
Andr_bico	Ulex_euro	2008	5.121046	50.15933	2
Andr_chre	Acer_camp	1965	4.92	50.09	3
Andr_chre	Acer_camp	1967	4.89	50.1	1
Andr_chre	Alys_saxa	1983	5.69	49.62	1
Andr_chre	Alys_saxa	1971	5.593007	50.59951	2
Andr_chre	Alys_saxa	1971	5.593007	50.59951	1
Andr_chre	Alys_saxa	1979	5.593007	50.59951	1
Andr_chre	Bell_pere	1956	5.63	50.76	1
Andr_chre	Bell_pere	1951	5.61	50.76	1
Andr_chre	Bras_napu	1985	4.54	50.19	1
Andr_chre	Bras_napu	1985	4.614858	50.09552	2
Andr_chre	Bras_napu	1985	4.61	50.09	2
Andr_chre	Corn_sang	1964	5.74	50.73	2
Andr_chre	Corn_sang	1956	5.63	50.76	1
Andr_chre	Corn_sang	1945	4.76	50.3	1
Andr_chre	Corn_sang	1993	4.671385	50.11271	1
Andr_chre	Corn_sang	1993	4.65	50.12	27
Andr_chre	Corn_sang	1993	4.657715	50.1219	27
Andr_chre	Corn_sang	1993	4.67	50.11	1
Andr_chre	Hera_spho	1965	5.73	50.64	1
Andr_chre	Hera_spho	1960	5.65	50.65	1
Andr_chre	Hera_spho	1964	5.74	50.59	2
Andr_chre	Hera_spho	1969	5.96	50.74	2
Andr_chre	Hera_spho	1962	5.79	50.59	3
Andr_chre	Hera_spho	1983	5.79	50.48	1
Andr_chre	Hera_spho	1970	5.96	50.74	1
Andr_chre	Hera_spho	1984	5.3	50.44	27
Andr_chre	Hera_spho	1984	5.3	50.43	4
Andr_chre	Rosa_cani	1993	4.671385	50.11271	1
Andr_chre	Rosa_cani	1993	4.67	50.11	1
Andr_chre	Rosa_cani	1993	4.67	50.11	1
Andr_chre	Rosa_cani	1993	4.671385	50.11271	1
Andr_chre	Vale_offi	1964	5.3	50.44	2
Andr_chre	Vale_offi	1984	5.3	50.43	3
Andr_cine	Alli_peti	1943	5.65	50.62	1
Andr_cine	Alli_peti	1940	5.65	50.62	2
Andr_cine	Alli_peti	1939	5.65	50.62	1
Andr_cine	Alli_peti	1938	5.65	50.62	2
Andr_cine	Alli_peti	1943	5.65	50.62	1
Andr_cine	Alli_peti	1942	5.65	50.62	2
Andr_cine	Alli_peti	1941	5.65	50.62	1
Andr_cine	Alli_peti	1941	5.65	50.62	1
Andr_cine	Arab_alpi	1943	5.65	50.62	1
Andr_cine	Arab_alpi	1943	5.65	50.62	1
Andr_cine	Arab_alpi	1942	5.65	50.62	2
Andr_cine	Arab_alpi	1938	5.65	50.62	2
Andr_cine	Arab_alpi	1940	5.65	50.62	2
Andr_cine	Arab_alpi	1941	5.65	50.62	1
Andr_cine	Arab_alpi	1939	5.65	50.62	1
Andr_cine	Arab_alpi	1941	5.65	50.62	1
Andr_cine	Bras_napu	1985	4.614858	50.09552	2
Andr_cine	Bras_napu	1985	4.614858	50.09552	2
Andr_cine	Bras_napu	1985	4.61	50.09	2
Andr_cine	Bras_napu	1985	4.61	50.09	2
Andr_cine	Pote_ster	1941	5.65	50.62	1
Andr_cine	Pote_ster	1940	5.65	50.62	2
Andr_cine	Pote_ster	1942	5.65	50.62	2
Andr_cine	Pote_ster	1943	5.65	50.62	1
Andr_cine	Pote_ster	1939	5.65	50.62	1
Andr_cine	Pote_ster	1943	5.65	50.62	1
Andr_cine	Pote_ster	1941	5.65	50.62	1
Andr_cine	Pote_ster	1938	5.65	50.62	2
Andr_cine	Prun_spin	1964	4.89	50.1	1
Andr_cine	Prun_spin	1949	6.03	50.42	1
Andr_cine	Ranu_acri	1951	5.66	50.68	1
Andr_cine	Ranu_acri	1951	5.65	50.62	1
Andr_cine	Sali_capr	1965	5.65	50.65	2
Andr_cine	Samb_nigr	1942	5.65	50.62	2
Andr_cine	Samb_nigr	1941	5.65	50.62	1
Andr_cine	Samb_nigr	1941	5.65	50.62	1
Andr_cine	Samb_nigr	1938	5.65	50.62	2
Andr_cine	Samb_nigr	1943	5.65	50.62	1
Andr_cine	Samb_nigr	1940	5.65	50.62	2
Andr_cine	Samb_nigr	1939	5.65	50.62	1
Andr_cine	Samb_nigr	1943	5.65	50.62	1
Andr_cine	Tuss_farf	1943	5.65	50.62	1
Andr_cine	Tuss_farf	1940	5.66	50.64	1
Andr_cine	Tuss_farf	1943	5.65	50.62	1
Andr_cine	Tuss_farf	1938	5.65	50.62	2
Andr_cine	Tuss_farf	1940	5.65	50.62	2
Andr_cine	Tuss_farf	1939	5.65	50.62	1
Andr_cine	Tuss_farf	1941	5.65	50.62	1
Andr_cine	Tuss_farf	1941	5.65	50.62	1
Andr_cine	Tuss_farf	1942	5.65	50.62	2
Andr_clar	Sali_auri	1976	5.92	50.46	3
Andr_clar	Sali_auri	1976	5.92	50.46	2
Andr_clar	Sali_capr	1976	5.92	50.46	2
Andr_clar	Sali_capr	1976	5.92	50.46	2
Andr_clar	Sali_capr	1976	5.92	50.46	2
Andr_clar	Sali_capr	1976	5.92	50.46	2
Andr_coit	Camp_rotu	1938	5.6	50.1	1
Andr_coit	Camp_rotu	1964	5.58	50.14	1
Andr_coit	Cent_jace	1968	5.6	50.1	2
Andr_coit	Digi_purp	1968	5.6	50.1	2
Andr_coit	Digi_purp	1934	5.57	50.18	1
Andr_coit	Fran_alnu	1968	5.6	50.1	2
Andr_coit	Lina_vulg	1968	5.6	50.1	2
Andr_coit	Pote_erec	1968	5.6	50.1	2
Andr_coit	Thym_serp	1968	5.6	50.1	2
Andr_comb	Sedu_rupe	1946	5.57	50.47	2
Andr_curv	Camp_pers	1945	5.7	50.58	1
Andr_curv	Camp_pers	1951	5.204156	50.1398	1
Andr_curv	Camp_pers	1950	5.57	50.45	2
Andr_curv	Camp_pers	1951	5.18	50.13	1
Andr_curv	Camp_rapn	1934	5.49	50.34	2
Andr_curv	Camp_rapn	1934	5.49	50.34	3
Andr_curv	Gera_sang	1951	5.204156	50.1398	1
Andr_curv	Gera_sang	1951	5.18	50.13	1
Andr_curv	Gera_sang	1951	5.18	50.13	1
Andr_curv	Gera_sang	1951	5.204156	50.1398	1
Andr_curv	Gera_sang	1951	5.204156	50.1398	1
Andr_curv	Gera_sang	1951	5.18	50.13	1
Andr_curv	Hipp_como	1951	5.18	50.13	2
Andr_curv	Hipp_como	1951	5.204156	50.1398	2
Andr_curv	Hipp_como	1951	5.204156	50.1398	1
Andr_fals	Pote_neum	1955	5.204156	50.1398	1
Andr_fals	Pote_neum	1955	5.18	50.13	1
Andr_fals	Pote_neum	1954	5.17	50.11	1
Andr_flav	Alli_peti	1941	5.65	50.62	1
Andr_flav	Alli_peti	1939	5.65	50.62	1
Andr_flav	Alli_peti	1940	5.65	50.62	1
Andr_flav	Alli_peti	1938	5.65	50.62	1
Andr_flav	Alli_spha	1991	4.670759	50.09473	1
Andr_flav	Alli_spha	1991	4.67	50.09	1
Andr_flav	Alys_saxa	1974	5.56	50.64	1
Andr_flav	Alys_saxa	1971	5.593007	50.59951	4
Andr_flav	Bell_pere	1984	5.59202	50.58154	4
Andr_flav	Bras_napu	1986	5.843279	49.58613	1
Andr_flav	Bras_napu	1983	4.84	50.28	2
Andr_flav	Bras_napu	1983	4.84	50.28	1
Andr_flav	Bryo_dioi	1965	5.68	50.71	2
Andr_flav	Drab_mura	2005	5.009872	50.1793	2
Andr_flav	Matr_mari	1991	4.67	50.1	2
Andr_flav	Matr_mari	1991	4.671072	50.10372	2
Andr_flav	Meli_albu	2006	4.843974	50.23602	2
Andr_flav	Pote_neum	2003	5.188532	50.10411	2
Andr_flav	Ranu_repe	2009	5.567222	50.64505	2
Andr_flav	Rosa_cani	1993	4.671385	50.11271	1
Andr_flav	Rosa_cani	1993	4.67	50.11	1
Andr_flav	Sali_capr	1964	5.65	50.65	4
Andr_flav	Sali_capr	1965	5.6	50.64	6
Andr_flav	Sali_capr	1965	5.6	50.61	1
Andr_flav	Sese_liba	1990	4.670759	50.09473	1
Andr_flav	Sese_liba	1990	4.67	50.09	1
Andr_flav	Sisy_alti	1962	5.55	50.67	3
Andr_flav	Sisy_alti	1962	5.55	50.67	2
Andr_flav	Sorb_aucu	1960	5.6	50.64	2
Andr_flav	Tana_vulg	2008	5.00686	50.1074	2
Andr_flav	Tuss_farf	1939	5.65	50.62	1
Andr_flav	Tuss_farf	1938	5.65	50.62	1
Andr_flav	Tuss_farf	1940	5.65	50.62	1
Andr_flav	Tuss_farf	1961	5.67	50.73	1
Andr_flav	Tuss_farf	1941	5.65	50.62	1
Andr_flav	Tuss_farf	1961	5.68	50.75	1
Andr_flor	Bryo_dioi	1949	5.65	50.65	9
Andr_flor	Bryo_dioi	1949	5.65	50.65	9
Andr_flor	Bryo_dioi	1949	5.65	50.65	9
Andr_flor	Bryo_dioi	1960	5.65	50.65	5
Andr_flor	Bryo_dioi	1959	5.65	50.65	3
Andr_flor	Bryo_dioi	1965	5.65	50.65	6
Andr_flor	Bryo_dioi	1966	5.82	50.73	1
Andr_flor	Bryo_dioi	1961	5.81	50.74	1
Andr_flor	Bryo_dioi	1965	5.68	50.78	2
Andr_flor	Bryo_dioi	1950	5.65	50.65	2
Andr_flor	Loni_peri	1944	5.56	50.64	3
Andr_fuca	Fran_alnu	1965	5.7	50.58	2
Andr_fuca	Fran_alnu	1964	5.76	50.66	6
Andr_fuca	Pers_bist	1967	6.17	50.44	7
Andr_fuca	Rosa_cani	1961	5.91	50.62	2
Andr_fuca	Rosa_cani	1961	5.56	50.26	2
Andr_fuli	Cyti_scop	1979	5.593501	50.60849	1
Andr_fuli	Cyti_scop	1979	5.607619	50.60818	1
Andr_fulv	Bras_napu	1984	4.78263	50.47083	1
Andr_fulv	Bras_napu	1984	4.78	50.47	1
Andr_fulv	Prun_spin	1992	4.67	50.09	1
Andr_fulv	Prun_spin	2007	5.093458	50.16883	1
Andr_fulv	Prun_spin	1992	4.68	50.09	1
Andr_fulv	Prun_spin	1992	4.67	50.09	1
Andr_fulv	Prun_spin	1992	4.670759	50.09473	1
Andr_fulv	Prun_spin	1992	4.684734	50.09453	1
Andr_fulv	Prun_spin	1992	4.670759	50.09473	1
Andr_fulv	Ribe_nigr	1987	4.548168	50.19537	1
Andr_fulv	Ribe_nigr	1987	4.54	50.19	1
Andr_fulv	Ribe_nigr	1979	5.606626	50.59021	1
Andr_fulv	Ribe_rubr	1986	4.548168	50.19537	2
Andr_fulv	Ribe_rubr	1986	4.54	50.19	2
Andr_fulv	Ribe_rubr	1985	4.54	50.19	3
Andr_fulv	Ribe_uva-	1978	5.39	50.61	5
Andr_fulv	Ribe_uva-	1979	5.65	50.65	2
Andr_fulv	Ribe_uva-	1978	5.39	50.61	5
Andr_fulv	Ribe_uva-	1979	5.606626	50.59021	1
Andr_fulv	Rubu_idae	1964	5.65	50.65	1
Andr_fulv	Rubu_idae	1944	5.65	50.65	4
Andr_fulv	Sali_capr	1985	4.54	50.19	1
Andr_fulv	Sali_capr	1974	5.56	50.64	1
Andr_fulv	Sali_capr	1986	4.54	50.19	1
Andr_fulv	Sali_capr	1986	4.548168	50.19537	1
Andr_fulv	Stel_medi	1945	5.65	50.62	2
Andr_fulv	Tuss_farf	1961	5.68	50.75	1
Andr_fulv	Tuss_farf	1934	5.69	50.73	2
Andr_fulv	Vacc_myrt	1979	5.593007	50.59951	1
Andr_fulv	Vacc_myrt	1979	5.593501	50.60849	1
Andr_fusc	Call_vulg	1953	5.18	49.96	1
Andr_fusc	Call_vulg	1954	5.33	50.54	1
Andr_fusc	Call_vulg	1952	5.19	50.49	1
Andr_fusc	Call_vulg	1953	5.66	50.79	2
Andr_fusc	Call_vulg	1950	5.19	50.49	1
Andr_fusc	Call_vulg	1962	6.01	50.71	1
Andr_fusc	Call_vulg	1956	5.63	50.76	1
Andr_fusc	Call_vulg	1949	5.66	50.79	2
Andr_fusc	Call_vulg	1956	5.63	50.76	1
Andr_fusc	Call_vulg	1977	5.69	49.62	2
Andr_fusc	Call_vulg	1977	5.693246	49.62571	2
Andr_fusc	Call_vulg	1977	5.693246	49.62571	6
Andr_fusc	Call_vulg	1977	5.693246	49.62571	1
Andr_fusc	Call_vulg	1977	5.69	49.62	1
Andr_fusc	Call_vulg	1977	5.69	49.62	6
Andr_fusc	Call_vulg	1978	5.593501	50.60849	8
Andr_gelr	Cyti_scop	1979	5.593501	50.60849	1
Andr_gelr	Cyti_scop	1979	5.607619	50.60818	1
Andr_grav	Bell_pere	1951	5.63	50.76	1
Andr_grav	Bell_pere	1960	5.63	50.76	1
Andr_grav	Corn_mas	1965	5.74	50.59	2
Andr_grav	Ranu_fica	1940	5.65	50.62	1
Andr_grav	Ranu_fica	1939	5.65	50.62	1
Andr_grav	Ranu_fica	1956	5.61	50.76	1
Andr_grav	Ranu_fica	1941	5.65	50.62	1
Andr_grav	Sali_capr	1955	5.66	50.66	3
Andr_grav	Sali_capr	1947	5.7	50.58	2
Andr_grav	Sali_capr	1965	5.65	50.65	3
Andr_grav	Sali_capr	1961	5.61	50.76	1
Andr_haem	Acer_camp	1967	4.89	50.1	2
Andr_haem	Acer_camp	1965	4.92	50.09	9
Andr_haem	Acer_pseu	1965	6.03	50.7	8
Andr_haem	Acer_pseu	1965	5.44	49.83	3
Andr_haem	Aego_poda	1961	5.62	50.73	1
Andr_haem	Aego_poda	1964	5.57	50.53	1
Andr_haem	Alys_saxa	1970	5.606626	50.59021	2
Andr_haem	Bell_pere	1965	5.69	50.73	7
Andr_haem	Bras_napu	1986	4.55	50.27	1
Andr_haem	Bras_napu	1983	4.84	50.28	2
Andr_haem	Bras_napu	1983	4.84	50.28	8
Andr_haem	Bras_napu	1986	4.87	50.19	1
Andr_haem	Bras_napu	1983	4.74	50.31	1
Andr_haem	Bras_napu	1986	4.870245	50.19063	1
Andr_haem	Bras_napu	1985	4.614858	50.09552	1
Andr_haem	Bras_napu	1986	4.550791	50.27628	1
Andr_haem	Bras_napu	1983	4.74	50.31	1
Andr_haem	Bras_napu	1983	4.74	50.31	3
Andr_haem	Bras_napu	1985	4.61	50.09	1
Andr_haem	Bras_napu	1983	4.84	50.28	1
Andr_haem	Bras_napu	1985	4.61	50.09	2
Andr_haem	Bras_napu	1985	4.614858	50.09552	2
Andr_haem	Corn_sang	1961	5.65	50.75	1
Andr_haem	Corn_sang	1964	5.74	50.73	3
Andr_haem	Corn_sang	1993	4.671385	50.11271	4
Andr_haem	Corn_sang	1993	4.67	50.11	4
Andr_haem	Crat_mono	1993	4.6	50.25	2
Andr_haem	Crat_mono	1993	4.6063	50.25754	2
Andr_haem	Crep_bien	2008	5.174151	50.09539	2
Andr_haem	Fran_alnu	1964	5.76	50.66	2
Andr_haem	Gali_aren	1993	4.671385	50.11271	1
Andr_haem	Gali_aren	1993	4.67	50.11	1
Andr_haem	Hera_spho	1962	5.79	50.59	1
Andr_haem	Hera_spho	1951	5.72	50.61	1
Andr_haem	Hera_spho	1964	5.8	50.67	1
Andr_haem	Hera_spho	1963	5.71	50.7	2
Andr_haem	Hera_spho	1964	5.93	50.68	1
Andr_haem	Hera_spho	1965	5.86	50.65	2
Andr_haem	Hera_spho	1965	5.73	50.64	1
Andr_haem	Hera_spho	1966	5.83	50.62	1
Andr_haem	Hera_spho	1983	5.88	50.55	4
Andr_haem	Hera_spho	1970	6	50.67	1
Andr_haem	Hera_spho	1984	5.3	50.44	10
Andr_haem	Hera_spho	2004	5.38133	50.32519	3
Andr_haem	Iris_germ	1970	5.77	50.6	2
Andr_haem	Lami_albu	1963	5.75	50.75	3
Andr_haem	Lami_albu	1953	5.59	50.57	1
Andr_haem	Past_sati	1983	5.77	50.6	1
Andr_haem	Past_sati	1982	6.3	50.43	1
Andr_haem	Pote_neum	1962	5.65	50.5	1
Andr_haem	Pote_neum	1955	5.17	50.11	1
Andr_haem	Pote_ster	1944	5.7	50.58	2
Andr_haem	Prun_aviu	1964	4.89	50.1	2
Andr_haem	Prun_cers	1967	4.89	50.11	2
Andr_haem	Prun_spin	1965	4.93	50.12	2
Andr_haem	Prun_spin	1964	4.89	50.1	2
Andr_haem	Prun_spin	1954	6.12	50.19	8
Andr_haem	Prun_spin	1953	5.59	50.57	1
Andr_haem	Prun_spin	1967	5.6	50.59	9
Andr_haem	Prun_spin	2007	5.121046	50.15933	3
Andr_haem	Ptel_trif	1977	5.77	50.6	3
Andr_haem	Pyru_comm	1969	5.02	50.49	13
Andr_haem	Pyru_comm	1969	5.02	50.49	2
Andr_haem	Ranu_fica	1965	5.75	50.75	2
Andr_haem	Rese_lute	1963	5.81	50.74	4
Andr_haem	Rese_lute	1962	5.82	50.64	1
Andr_haem	Rosa_cani	1964	5.87	50.65	3
Andr_haem	Rubu_idae	1964	5.76	50.66	1
Andr_haem	Rubu_idae	1963	5.71	50.7	4
Andr_haem	Sali_auri	1976	5.92	50.46	1
Andr_haem	Sali_auri	1976	5.92	50.46	7
Andr_haem	Sali_auri	1993	6.250177	50.38002	1
Andr_haem	Sali_auri	1993	6.25	50.38	1
Andr_haem	Sali_capr	1986	4.54	50.19	7
Andr_haem	Sali_capr	1986	4.548168	50.19537	7
Andr_haem	Sorb_aucu	2005	5.736249	49.65168	2
Andr_haem	Vibu_opul	1965	5.87	50.65	6
Andr_haem	Vibu_opul	1952	5.63	50.76	1
Andr_hatt	Cent_jace	1964	5.68	50.78	2
Andr_hatt	Cent_jace	1971	5.68	50.78	2
Andr_hatt	Knau_arve	1991	4.684734	50.09453	3
Andr_hatt	Knau_arve	1991	4.68	50.09	2
Andr_hatt	Knau_arve	2009	4.900747	50.25309	1
Andr_hatt	Knau_arve	2003	5.479826	49.51353	2
Andr_hatt	Knau_arve	1991	4.684734	50.09453	1
Andr_hatt	Knau_arve	1991	4.684734	50.09453	1
Andr_hatt	Knau_arve	1991	4.670759	50.09473	1
Andr_hatt	Knau_arve	1991	4.67	50.1	1
Andr_hatt	Knau_arve	1991	4.670759	50.09473	2
Andr_hatt	Knau_arve	1991	4.67	50.09	1
Andr_hatt	Knau_arve	1991	4.68	50.09	3
Andr_hatt	Knau_arve	1991	4.67	50.09	2
Andr_hatt	Knau_arve	1991	4.671072	50.10372	1
Andr_hatt	Knau_arve	2002	5.483927	49.59441	1
Andr_hatt	Knau_arve	1991	4.684734	50.09453	2
Andr_hatt	Knau_arve	2005	5.009872	50.1793	2
Andr_hatt	Knau_arve	1991	4.67	50.09	1
Andr_hatt	Knau_arve	1991	4.670759	50.09473	1
Andr_hatt	Knau_arve	1991	4.68	50.09	1
Andr_hatt	Knau_arve	1991	4.68	50.09	1
Andr_hatt	Knau_arve	1991	4.67	50.09	1
Andr_hatt	Knau_arve	1991	4.670759	50.09473	1
Andr_helv	Acer_camp	1967	4.89	50.1	1
Andr_helv	Acer_camp	1965	4.92	50.09	4
Andr_helv	Anem_nemo	1962	5.65	50.5	6
Andr_helv	Coto_hori	1979	5.606626	50.59021	2
Andr_helv	Pote_neum	1953	5.17	50.11	2
Andr_helv	Pote_neum	1955	5.14	50.11	1
Andr_helv	Prun_spin	1943	5.74	50.56	3
Andr_helv	Prun_spin	1964	4.89	50.1	1
Andr_helv	Rham_cath	1960	5.63	50.76	2
Andr_helv	Sali_alba	1969	5.63	50.76	2
Andr_helv	Sali_alba	1967	5.63	50.76	1
Andr_helv	Vacc_myrt	1979	5.593007	50.59951	5
Andr_helv	Vacc_myrt	1970	5.99	50.71	9
Andr_labi	Bell_pere	1938	4.76	50.3	1
Andr_labi	Bell_pere	1953	5.65	50.62	1
Andr_labi	Trif_repe	1951	5.61	50.76	1
Andr_labi	Trif_repe	1944	5.6	50.61	1
Andr_labi	Trif_repe	1956	5.61	50.76	3
Andr_labt	Lotu_corn	1952	5.67	50.47	1
Andr_labt	Lotu_corn	1942	5.65	50.62	2
Andr_labt	Lotu_corn	1934	5.65	50.62	2
Andr_labt	Stel_holo	1953	5.66	50.61	2
Andr_labt	Vero_cham	1936	4.76	50.3	1
Andr_labt	Vero_cham	1941	5.66	50.61	5
Andr_labt	Vero_cham	1942	5.66	50.61	5
Andr_labt	Vero_cham	1956	5.61	50.76	1
Andr_labt	Vero_cham	1943	5.66	50.61	1
Andr_labt	Vero_cham	1942	5.66	50.61	1
Andr_lapp	Geni_angl	1936	5.74	50.56	1
Andr_lapp	Geni_angl	1936	5.66	50.39	1
Andr_lapp	Geni_angl	1936	5.69	50.57	1
Andr_lapp	Sali_capr	1936	5.74	50.56	1
Andr_lapp	Sali_capr	1936	5.69	50.57	1
Andr_lapp	Sali_capr	1936	5.66	50.39	1
Andr_lapp	Vacc_myrt	1936	5.66	50.39	1
Andr_lapp	Vacc_myrt	1951	5.24	50.46	2
Andr_lapp	Vacc_myrt	1936	5.74	50.56	1
Andr_lapp	Vacc_myrt	1958	5.53	50.33	1
Andr_lapp	Vacc_myrt	1955	5.73	50.32	2
Andr_lapp	Vacc_myrt	1958	5.53	50.33	3
Andr_lapp	Vacc_myrt	1956	6.13	50.47	1
Andr_lapp	Vacc_myrt	1936	5.69	50.57	1
Andr_lapp	Vacc_myrt	1976	5.923913	50.46573	12
Andr_lapp	Vacc_myrt	1976	5.923913	50.46573	1
Andr_lapp	Vacc_myrt	1976	5.92	50.46	12
Andr_lapp	Vacc_myrt	1976	5.923913	50.46573	2
Andr_lapp	Vacc_myrt	1976	5.92	50.46	2
Andr_lapp	Vacc_myrt	1975	6.11	50.47	1
Andr_lapp	Vacc_myrt	1976	5.92	50.46	1
Andr_lapp	Vacc_ulig	1976	5.923913	50.46573	3
Andr_lapp	Vacc_ulig	1976	5.92	50.46	3
Andr_lath	Lath_lini	1936	5.61	50.4	1
Andr_lath	Lath_lini	1965	6.26	50.29	3
Andr_lath	Lath_lini	1936	5.68	50.54	1
Andr_lath	Lath_lini	1936	5.53	50.33	1
Andr_lath	Lath_lini	1936	5.69	50.38	1
Andr_lath	Lath_lini	1936	4.76	50.3	1
Andr_lath	Lath_lini	1934	5.57	50.53	1
Andr_lath	Lath_lini	1936	5.59	49.64	1
Andr_lath	Lath_lini	1936	5.69	50.38	3
Andr_lath	Lath_lini	1936	5.56	50.42	1
Andr_lath	Lath_lini	1936	5.67	50.56	1
Andr_lath	Lath_lini	1936	5.6	50.61	1
Andr_lath	Lath_lini	1936	5.61	50.4	1
Andr_lath	Lath_lini	1936	5.74	50.56	1
Andr_lath	Lath_prat	1949	5.6	50.59	1
Andr_lath	Lath_prat	1949	5.593007	50.59951	1
Andr_lath	Vici_sepi	1936	5.6	50.61	1
Andr_lath	Vici_sepi	1957	5.23	50.51	1
Andr_lath	Vici_sepi	1965	5.78	50.57	3
Andr_lath	Vici_sepi	1963	5.73	50.57	2
Andr_lath	Vici_sepi	1959	5.96	50.74	1
Andr_lath	Vici_sepi	1934	5.57	50.53	1
Andr_lath	Vici_sepi	1936	5.53	50.33	1
Andr_lath	Vici_sepi	1936	5.69	50.38	1
Andr_lath	Vici_sepi	1952	5.79	50.48	1
Andr_lath	Vici_sepi	1936	5.74	50.56	1
Andr_lath	Vici_sepi	1936	5.61	50.4	1
Andr_lath	Vici_sepi	1952	5.74	50.47	1
Andr_lath	Vici_sepi	1959	5.96	50.7	1
Andr_lath	Vici_sepi	1948	5.66	50.79	1
Andr_lath	Vici_sepi	1969	5.18	50.13	2
Andr_lath	Vici_sepi	1936	5.74	50.56	1
Andr_lath	Vici_sepi	1936	4.76	50.3	1
Andr_lath	Vici_sepi	1936	5.68	50.54	1
Andr_lath	Vici_sepi	1961	5.78	50.57	10
Andr_lath	Vici_sepi	1936	5.59	49.64	1
Andr_lath	Vici_sepi	1967	5.63	50.76	1
Andr_lath	Vici_sepi	1957	5.23	50.51	2
Andr_lath	Vici_sepi	1950	5.57	50.53	1
Andr_lath	Vici_sepi	1969	5.96	50.74	1
Andr_lath	Vici_sepi	1964	5.53	50.39	4
Andr_lath	Vici_sepi	1936	5.67	50.56	1
Andr_lath	Vici_sepi	1964	5.78	50.57	2
Andr_lath	Vici_sepi	1936	5.56	50.42	1
Andr_lath	Vici_sepi	1962	5.79	50.59	3
Andr_lath	Vici_sepi	1972	5.96	50.74	5
Andr_lath	Vici_sepi	1974	5.56	50.64	2
Andr_marg	Scab_colu	1956	5.63	50.76	1
Andr_marg	Scab_colu	1955	5.63	50.76	2
Andr_marg	Scab_colu	1966	5.63	50.76	1
Andr_marg	Succ_prat	1956	5.63	50.76	3
Andr_mino	Anth_sylv	1971	5.66	50.79	2
Andr_minu	Dauc_caro	1947	4.87	50.2	1
Andr_minu	Dauc_caro	1962	5.55	50.67	4
Andr_minu	Dauc_caro	1962	5.42	50.58	2
Andr_minu	Pimp_saxi	1964	5.6	50.61	1
Andr_minu	Pimp_saxi	1955	5.67	50.6	1
Andr_minu	Pote_neum	1955	5.17	50.11	1
Andr_minu	Pote_neum	1956	5.63	50.76	1
Andr_minu	Pote_neum	1955	4.87	49.94	1
Andr_minu	Pote_neum	1937	5.57	50.47	1
Andr_minu	Prun_cers	1967	4.89	50.11	3
Andr_minu	Prun_spin	1948	5.7	50.58	1
Andr_minu	Prun_spin	1954	5.18	50.13	1
Andr_minu	Sali_capr	1965	5.6	50.64	6
Andr_minu	Sali_capr	1965	5.65	50.65	2
Andr_minu	Sali_capr	1964	5.65	50.65	2
Andr_minu	Sali_capr	1965	5.65	50.65	3
Andr_minu	Tuss_farf	1961	5.67	50.73	1
Andr_minu	Tuss_farf	1941	5.65	50.65	1
Andr_minu	Tuss_farf	1965	4.89	50.11	1
Andr_minu	Tuss_farf	1979	5.59202	50.58154	2
Andr_minu	Vacc_myrt	1979	5.549688	50.58248	1
Andr_minu	Vacc_myrt	1979	5.593007	50.59951	1
Andr_niga	Caps_burs	1962	5.55	50.67	2
Andr_niga	Crep_capi	1961	5.62	50.65	1
Andr_niga	Crep_capi	1961	5.56	50.64	1
Andr_niga	Cyti_scop	1969	5.606129	50.58123	2
Andr_niga	Cyti_scop	1979	5.593501	50.60849	1
Andr_niga	Cyti_scop	1971	5.606129	50.58123	1
Andr_niga	Cyti_scop	1979	5.607619	50.60818	1
Andr_niga	Rese_lute	1956	5.63	50.76	2
Andr_niga	Sisy_alti	1962	5.55	50.67	3
Andr_niti	Acer_camp	1965	4.92	50.09	2
Andr_niti	Alli_peti	1939	5.65	50.62	1
Andr_niti	Alli_peti	1941	5.65	50.62	1
Andr_niti	Alli_peti	1940	5.65	50.62	1
Andr_niti	Alli_peti	1991	5.69	50.63	1
Andr_niti	Alli_peti	1991	5.69	50.63	1
Andr_niti	Bras_napu	1985	4.614858	50.09552	6
Andr_niti	Bras_napu	1985	4.61	50.09	2
Andr_niti	Bras_napu	1985	4.61	50.09	5
Andr_niti	Bras_napu	1985	4.61	50.09	6
Andr_niti	Bras_napu	1985	4.614858	50.09552	2
Andr_niti	Bras_napu	1985	4.6	50.08	2
Andr_niti	Bras_napu	1985	4.614858	50.09552	5
Andr_niti	Crat_mono	1993	4.6	50.25	2
Andr_niti	Crat_mono	1993	4.6063	50.25754	2
Andr_niti	Glec_hede	1964	5.12	50.21	3
Andr_niti	Hera_spho	1984	5.3	50.44	4
Andr_niti	Maho_aqui	1940	5.65	50.62	1
Andr_niti	Maho_aqui	1941	5.65	50.62	1
Andr_niti	Maho_aqui	1939	5.65	50.62	1
Andr_niti	Ranu_fica	1940	5.65	50.62	1
Andr_niti	Ranu_fica	1941	5.65	50.62	1
Andr_niti	Ranu_fica	1939	5.65	50.62	1
Andr_niti	Ribe_rubr	1941	5.65	50.62	1
Andr_niti	Ribe_rubr	1939	5.65	50.62	1
Andr_niti	Ribe_rubr	1940	5.65	50.62	1
Andr_niti	Sali_auri	1951	5.7	50.58	2
Andr_niti	Sorb_aucu	1965	6.03	50.7	2
Andr_ovat	Anth_sylv	1971	5.66	50.79	1
Andr_ovat	Anth_sylv	1971	5.66	50.79	1
Andr_ovat	Bell_pere	1971	5.66	50.79	1
Andr_ovat	Bell_pere	1971	5.66	50.79	1
Andr_ovat	Cent_jace	1999	5.71	50.47	1
Andr_ovat	Cent_jace	1999	5.713322	50.47983	1
Andr_ovat	Glec_hede	1971	5.66	50.79	1
Andr_ovat	Glec_hede	1971	5.66	50.79	1
Andr_ovat	Meli_offi	1933	5.65	50.75	3
Andr_ovat	Pote_ster	1965	5.5	49.66	17
Andr_ovat	Trif_camp	1970	5.61	50.76	1
Andr_ovat	Trif_camp	1971	5.66	50.79	1
Andr_ovat	Trif_camp	1971	5.66	50.79	1
Andr_ovat	Trif_repe	1938	5.65	50.75	2
Andr_pand	Camp_rapn	1951	5.61	50.76	1
Andr_pand	Camp_rapn	1941	5.7	50.58	1
Andr_pand	Camp_rapn	1954	5.63	50.76	2
Andr_pand	Camp_rapn	1941	5.66	50.61	1
Andr_pand	Camp_rapn	1941	5.66	50.61	1
Andr_pand	Camp_rapn	1942	5.7	50.58	1
Andr_pand	Camp_rapn	1951	5.61	50.76	4
Andr_pand	Camp_rapn	1941	5.7	50.58	3
Andr_pand	Camp_rapn	1966	5.78	50.57	1
Andr_pand	Camp_rapn	1942	5.7	50.58	2
Andr_pand	Camp_rapn	2006	5.121444	50.16832	2
Andr_pand	Camp_rapn	2002	5.484384	49.60339	1
Andr_pand	Camp_rapn	2009	4.840859	50.15512	1
Andr_pand	Camp_rotu	1954	5.63	50.76	2
Andr_pand	Gera_pyre	2007	5.121444	50.16832	1
Andr_pand	Gera_pyre	2002	5.483471	49.58542	1
Andr_pili	Card_cris	1947	5.66	50.79	2
Andr_pili	Rese_lute	1942	5.7	50.58	1
Andr_pili	Rese_lute	1966	5.63	50.76	2
Andr_pili	Sisy_alti	1962	5.55	50.67	4
Andr_pote	Pote_neum	1954	5.18	50.13	2
Andr_pote	Pote_neum	1955	5.17	50.11	1
Andr_pote	Pote_neum	1954	5.17	50.11	1
Andr_pote	Pote_neum	1954	5.204156	50.1398	2
Andr_pote	Pote_neum	1955	5.204156	50.1398	3
Andr_pote	Pote_neum	1955	5.18	50.13	3
Andr_prox	Aego_poda	1953	5.16	50.14	1
Andr_prox	Aego_poda	1956	5.63	50.76	1
Andr_prox	Chae_temu	1951	5.18	50.13	3
Andr_prox	Glec_hede	1933	5.57	50.45	1
Andr_prox	Glec_hede	1933	5.49	50.34	1
Andr_prox	Glec_hede	1933	5.6	50.47	1
Andr_prox	Glec_hede	1931	5.57	50.45	1
Andr_prox	Glec_hede	1933	5.65	50.75	1
Andr_prox	Glec_hede	1931	5.65	50.75	1
Andr_prox	Glec_hede	1931	5.58	50.48	1
Andr_prox	Glec_hede	1931	5.49	50.34	1
Andr_prox	Glec_hede	1931	5.47	49.51	1
Andr_prox	Vero_cham	1957	5.59	50.55	4
Andr_rosa	Pote_neum	1955	5.17	50.11	2
Andr_rufi	Sali_auri	1948	5.7	50.58	2
Andr_rufi	Sali_auri	1946	5.74	50.56	2
Andr_rufi	Sali_capr	1937	5.74	50.56	1
Andr_rufi	Sali_capr	1936	5.74	50.56	1
Andr_rufi	Sali_capr	1936	5.74	50.56	1
Andr_sabu	Acer_camp	1963	4.92	50.09	6
Andr_sabu	Acer_camp	1967	4.89	50.1	5
Andr_sabu	Acer_pseu	1965	6.03	50.7	7
Andr_sabu	Corn_sang	1956	5.63	50.76	2
Andr_sabu	Corn_sang	1993	4.671385	50.11271	1
Andr_sabu	Corn_sang	1993	4.67	50.11	1
Andr_sabu	Crat_mono	1993	4.671385	50.11271	3
Andr_sabu	Crat_mono	1993	4.67	50.11	3
Andr_sabu	Hera_spho	1962	5.79	50.59	1
Andr_sabu	Hera_spho	1961	5.11	50.43	1
Andr_sabu	Hera_spho	1969	5.11	50.08	2
Andr_sabu	Prun_cers	1967	4.89	50.11	6
Andr_sabu	Prun_laur	1986	4.54	50.19	2
Andr_sabu	Prun_laur	1986	4.548168	50.19537	1
Andr_sabu	Ranu_fica	1965	5.75	50.75	3
Andr_sabu	Sorb_aucu	1965	6.03	50.7	2
Andr_sabu	Sorb_aucu	2005	5.736249	49.65168	3
Andr_sche	Cruc_laev	1933	5.7	50.58	2
Andr_sche	Cyti_scop	1936	4.82	50.21	1
Andr_sche	Cyti_scop	1936	5.74	50.56	1
Andr_sche	Cyti_scop	1936	5.74	50.56	1
Andr_sche	Gera_sang	1951	5.18	50.13	1
Andr_sche	Gera_sang	1951	5.204156	50.1398	1
Andr_semi	Acer_camp	1965	4.92	50.09	2
Andr_semi	Aego_poda	1967	5.69	50.73	1
Andr_semi	Aego_poda	1950	5.3	50.44	1
Andr_semi	Aego_poda	1964	5.7	50.58	2
Andr_semi	Bert_inca	1965	5.7	50.58	3
Andr_semi	Euph_esul	1932	5.65	50.75	3
Andr_semi	Hera_spho	1983	5.88	50.55	3
Andr_semi	Hera_spho	1984	5.3	50.43	1
Andr_semi	Hera_spho	1984	5.88	50.55	2
Andr_semi	Hera_spho	1984	5.3	50.44	1
Andr_semi	Hera_spho	1984	5.3	50.43	3
Andr_simi	Cyti_scop	1975	5.99	50.71	2
Andr_simi	Cyti_scop	1977	5.96	50.74	5
Andr_simi	Cyti_scop	1975	5.96	50.74	2
Andr_simi	Geni_pilo	1936	5.67	50.56	2
Andr_simi	Geni_pilo	1936	4.76	50.3	1
Andr_simi	Poly_vulg	1971	5.96	50.74	5
Andr_simi	Sorb_aucu	1960	5.6	50.64	3
Andr_stro	Leuc_vulg	1979	5.59202	50.58154	2
Andr_stro	Sali_capr	1946	5.74	50.56	1
Andr_stro	Sali_capr	1951	5.23	50.51	2
Andr_stro	Sali_capr	1938	5.74	50.56	1
Andr_subo	Alli_peti	1941	5.65	50.62	2
Andr_subo	Hera_spho	1984	5.3	50.44	2
Andr_subo	Hera_spho	1984	5.88	50.55	1
Andr_subo	Nart_ossi	1976	5.92	50.46	1
Andr_subo	Nart_ossi	1976	5.923913	50.46573	1
Andr_subo	Pote_erec	1959	6.04	50.33	9
Andr_subo	Pote_neum	1954	5.17	50.11	1
Andr_subo	Pote_neum	1937	5.57	50.47	1
Andr_subo	Pote_neum	1955	5.14	50.11	1
Andr_subo	Ranu_fica	1939	5.65	50.62	1
Andr_subo	Ranu_fica	1939	5.65	50.65	1
Andr_subo	Rosa_cani	1961	5.91	50.62	1
Andr_subo	Rosa_cani	1961	5.56	50.26	2
Andr_subo	Rosa_cani	1957	5.63	50.76	1
Andr_subo	Rubu_idae	1959	6.09	50.38	3
Andr_subo	Vero_cham	1964	5.63	50.53	1
Andr_subo	Vero_cham	1933	5.59	50.54	1
Andr_subo	Vero_cham	1965	5.72	50.71	2
Andr_subo	Vero_cham	1943	5.67	50.6	1
Andr_subo	Vero_cham	1941	5.64	50.58	2
Andr_subo	Vero_cham	1941	5.66	50.61	2
Andr_subo	Vero_cham	1942	5.66	50.61	1
Andr_syna	Acer_pseu	1965	6.03	50.7	2
Andr_tibi	Tuss_farf	1969	5.68	50.78	2
Andr_tibi	Tuss_farf	1968	5.68	50.78	3
Andr_vari	Corn_sang	1964	5.74	50.73	2
Andr_vent	Prun_spin	1971	5.66	50.79	4
Andr_wilk	Acer_camp	1965	4.92	50.09	3
Andr_wilk	Rese_lute	1962	5.42	50.58	3
Andr_wilk	Rese_lute	1956	5.63	50.76	1
Andr_wilk	Trif_repe	1943	5.64	50.58	1
Andr_wilk	Trif_repe	1956	5.61	50.76	1
Andr_wilk	Trif_repe	1965	5.73	50.64	3
Anth_aest	Lami_albu	1936	5.56	50.42	2
Anth_aest	Lami_macu	1936	5.54	50.44	2
Anth_furc	Stac_sylv	1937	5.65	50.62	1
Anth_furc	Stac_sylv	1964	5.68	50.64	1
Anth_furc	Stac_sylv	1965	5.67	50.61	1
Anth_furc	Stac_sylv	1964	5.74	50.73	1
Anth_furc	Stac_sylv	1964	5.69	50.73	2
Anth_mani	Anch_offi	1941	5.65	50.62	1
Anth_mani	Anch_offi	1942	5.65	50.62	1
Anth_mani	Anch_offi	1940	5.65	50.62	1
Anth_mani	Ball_nigr	1942	5.65	50.62	1
Anth_mani	Ball_nigr	1947	5.66	50.79	2
Anth_mani	Ball_nigr	1940	5.65	50.62	1
Anth_mani	Ball_nigr	1941	5.65	50.62	1
Anth_mani	Cymb_mura	1940	5.65	50.62	1
Anth_mani	Cymb_mura	1941	5.65	50.62	1
Anth_mani	Cymb_mura	1942	5.65	50.62	1
Anth_mani	Digi_purp	1942	5.65	50.62	1
Anth_mani	Digi_purp	1941	5.65	50.62	1
Anth_mani	Digi_purp	1940	5.65	50.62	1
Anth_mani	Marr_vulg	1941	5.65	50.62	1
Anth_mani	Marr_vulg	1942	5.65	50.62	1
Anth_mani	Marr_vulg	1940	5.65	50.62	1
Anth_mani	Miso_oron	1942	5.65	50.62	1
Anth_mani	Miso_oron	1940	5.65	50.62	1
Anth_mani	Miso_oron	1941	5.65	50.62	1
Anth_mani	Nepe_cata	1940	5.65	50.62	1
Anth_mani	Nepe_cata	1941	5.65	50.62	1
Anth_mani	Nepe_cata	1942	5.65	50.62	1
Anth_mani	Salv_verb	1953	5.56	50.64	2
Anth_mani	Sapo_offi	1940	5.65	50.62	1
Anth_mani	Sapo_offi	1942	5.65	50.62	1
Anth_mani	Sapo_offi	1941	5.65	50.62	1
Anth_mani	Stac_offi	1941	5.65	50.62	1
Anth_mani	Stac_offi	1940	5.65	50.62	1
Anth_mani	Stac_offi	1942	5.65	50.62	1
Anth_mani	Stac_offi	2003	4.955352	50.21621	4
Anth_mani	Stac_offi	2005	4.889217	50.31625	1
Anth_mani	Stac_offi	2004	4.929512	50.27061	1
Anth_mani	Stac_palu	2008	4.542289	50.44728	2
Anth_mani	Teuc_botr	1991	4.67	50.09	2
Anth_mani	Teuc_botr	1991	4.670759	50.09473	1
Anth_mani	Teuc_botr	1991	4.67	50.09	1
Anth_mani	Teuc_botr	1991	4.670759	50.09473	2
Anth_mani	Teuc_cham	1991	4.670759	50.09473	1
Anth_mani	Teuc_cham	1991	4.67	50.09	1
Anth_mani	Teuc_cham	1991	4.670759	50.09473	5
Anth_mani	Teuc_cham	2004	4.929512	50.27061	2
Anth_mani	Teuc_cham	1991	4.67	50.09	5
Anth_mani	Teuc_scor	2008	4.542289	50.44728	1
Anth_mani	Teuc_scor	2003	4.955352	50.21621	1
Anth_mani	Verb_thap	1941	5.65	50.62	1
Anth_mani	Verb_thap	1942	5.65	50.62	1
Anth_mani	Verb_thap	1940	5.65	50.62	1
Anth_oblo	Lotu_corn	1975	5.66	49.67	2
Anth_oblo	Lotu_corn	1995	5.66	49.68	2
Anth_oblo	Lotu_corn	1995	5.56	49.63	1
Anth_oblo	Sedu_rupe	2008	4.82721	50.16433	1
Anth_oblo	Sedu_rupe	2006	4.855198	50.16389	1
Anth_oblo	Teuc_cham	1990	4.67	50.09	1
Anth_oblo	Teuc_cham	1990	4.670759	50.09473	1
Anth_plum	Ajug_rept	1985	4.586016	50.06894	1
Anth_plum	Ajug_rept	1985	4.58	50.06	1
Anth_plum	Arab_alpi	1985	4.54	50.19	3
Anth_plum	Bora_offi	2008	5.567711	50.65404	2
Anth_plum	Bras_oler	2008	5.567711	50.65404	20
Anth_plum	Chae_spec	1984	5.54	50.52	1
Anth_plum	Chae_spec	1984	5.54678	50.52857	1
Anth_plum	Cory_soli	1969	5.65	50.62	1
Anth_plum	Cory_soli	1969	5.54	50.2	1
Anth_plum	Cory_soli	2007	5.10666	50.1506	3
Anth_plum	Crat_mono	2001	5.496572	50.64659	1
Anth_plum	Crat_mono	2001	5.49	50.64	1
Anth_plum	Erys_chei	1969	5.65	50.62	1
Anth_plum	Erys_chei	1969	5.54	50.2	1
Anth_plum	Glec_hede	1969	5.54	50.2	1
Anth_plum	Glec_hede	1964	5.87	50.61	1
Anth_plum	Glec_hede	1963	5.26	50.53	1
Anth_plum	Glec_hede	1964	5.12	50.21	1
Anth_plum	Glec_hede	1969	5.65	50.62	1
Anth_plum	Glec_hede	1963	5.07	50.4	2
Anth_plum	Glec_hede	1964	5.12	50.21	12
Anth_plum	Glec_hede	1966	5.75	50.71	1
Anth_plum	Glec_hede	1964	5.69	50.66	1
Anth_plum	Glec_hede	1963	4.96	50.48	2
Anth_plum	Glec_hede	1963	5.41	50.53	2
Anth_plum	Glec_hede	1992	4.684734	50.09453	1
Anth_plum	Glec_hede	2005	4.814579	50.2005	1
Anth_plum	Glec_hede	1992	4.68	50.09	1
Anth_plum	Lami_albu	1969	5.54	50.2	1
Anth_plum	Lami_albu	1969	5.65	50.62	1
Anth_plum	Lami_albu	1961	5.67	50.73	4
Anth_plum	Lami_albu	1963	5.75	50.75	1
Anth_plum	Lami_albu	1984	5.408568	50.58548	2
Anth_plum	Lami_albu	1985	4.6	50.09	1
Anth_plum	Lami_albu	1984	5.4	50.58	2
Anth_plum	Lami_albu	1970	5.49	50.66	1
Anth_plum	Lami_albu	1985	4.600883	50.09571	1
Anth_plum	Lami_albu	2001	5.243921	50.39089	1
Anth_plum	Lami_albu	2001	5.243921	50.39089	1
Anth_plum	Lami_albu	2001	5.24	50.39	1
Anth_plum	Lami_albu	2001	5.24	50.39	1
Anth_plum	Lami_hybr	1969	5.65	50.62	1
Anth_plum	Lami_hybr	1969	5.54	50.2	1
Anth_plum	Lami_macu	1969	5.54	50.2	1
Anth_plum	Lami_macu	1963	5.26	50.53	1
Anth_plum	Lami_macu	1969	5.65	50.62	1
Anth_plum	Lami_purp	1969	5.54	50.2	1
Anth_plum	Lami_purp	1969	5.65	50.62	1
Anth_plum	Lami_purp	1979	5.65	50.65	4
Anth_plum	Lami_purp	1989	4.54	50.19	1
Anth_plum	Lami_purp	2001	5.24	50.39	1
Anth_plum	Lami_purp	2001	5.243921	50.39089	1
Anth_plum	Lami_purp	1991	4.629749	50.1223	3
Anth_plum	Lami_purp	2001	5.777761	49.6507	1
Anth_plum	Lami_purp	1995	4.7	50.18	2
Anth_plum	Lami_purp	2001	5.82	49.58	1
Anth_plum	Lami_purp	2001	5.829461	49.58647	1
Anth_plum	Lami_purp	2001	5.77	49.65	1
Anth_plum	Lami_purp	1995	4.701896	50.18422	2
Anth_plum	Lami_purp	1991	4.62	50.12	3
Anth_plum	Lami_purp	2008	5.175781	50.13134	1
Anth_plum	Lami_purp	2007	5.134635	50.15009	2
Anth_plum	Loni_peri	1969	5.65	50.62	1
Anth_plum	Loni_peri	1969	5.54	50.2	1
Anth_plum	Pulm_moll	1969	5.54	50.2	1
Anth_plum	Pulm_moll	1961	5.45	50.35	3
Anth_plum	Pulm_moll	1969	5.65	50.62	1
Anth_plum	Pulm_offi	1969	5.65	50.62	1
Anth_plum	Pulm_offi	1969	5.54	50.2	1
Anth_plum	Sali_capr	1969	5.54	50.2	1
Anth_plum	Sali_capr	1969	5.65	50.62	1
Anth_plum	Sali_capr	1985	4.54	50.19	1
Anth_plum	Sali_capr	1985	4.54	50.19	2
Anth_plum	Sali_capr	1985	4.548168	50.19537	1
Anth_plum	Sali_capr	1985	4.54	50.19	1
Anth_plum	Symp_offi	1965	5.72	50.71	3
Anth_plum	Teuc_scor	1969	5.65	50.62	1
Anth_plum	Teuc_scor	1969	5.54	50.2	1
Anth_plum	Ulex_euro	2007	5.079464	50.16908	1
Anth_plum	Ulex_euro	2008	5.121046	50.15933	3
Anth_plum	Viol_odor	1936	5.57	50.53	2
Anth_plum	Viol_tric	1984	5.77	50.6	1
Anth_plum	Viol_tric	1970	5.77	50.6	2
Anth_punc	Lotu_corn	2004	4.901463	50.27107	1
Anth_punc	Lotu_corn	1991	4.671072	50.10372	2
Anth_punc	Lotu_corn	1995	5.66	49.68	1
Anth_punc	Lotu_corn	1997	5.479826	49.51353	1
Anth_punc	Lotu_corn	2009	6.150229	50.40461	2
Anth_punc	Lotu_corn	1992	4.58	50.18	10
Anth_punc	Lotu_corn	1991	4.67	50.1	2
Anth_punc	Lotu_corn	1992	4.589884	50.18581	10
Anth_quad	Lava_angu	1974	5.56	50.64	6
Anth_quad	Marr_vulg	1938	5.65	50.62	2
Anth_quad	Marr_vulg	1937	5.65	50.62	2
Anth_quad	Nepe_cata	1937	5.65	50.62	2
Anth_quad	Nepe_cata	1938	5.65	50.62	2
Anth_quad	Onon_repe	1991	4.670759	50.09473	1
Anth_quad	Onon_repe	1991	4.67	50.09	1
Anth_quad	Onon_repe	1991	4.67	50.09	1
Anth_quad	Onon_repe	1991	4.670759	50.09473	1
Anth_quad	Stac_germ	1974	5.6	50.59	7
Anth_quad	Stac_sylv	1937	5.65	50.62	2
Anth_quad	Stac_sylv	1938	5.65	50.62	2
Anth_quad	Teuc_cham	1991	4.670759	50.09473	1
Anth_quad	Teuc_cham	1991	4.670759	50.09473	1
Anth_quad	Teuc_cham	1991	4.67	50.09	1
Anth_quad	Teuc_cham	1991	4.67	50.09	1
Anth_quad	Teuc_cham	2009	4.54	50.07	1
Anth_quad	Teuc_cham	1991	4.67	50.09	1
Anth_quad	Teuc_cham	1991	4.670759	50.09473	2
Anth_quad	Teuc_cham	1991	4.67	50.09	2
Anth_quad	Teuc_cham	1991	4.67	50.09	1
Anth_quad	Teuc_cham	2004	4.929512	50.27061	2
Anth_quad	Teuc_cham	1991	4.670759	50.09473	1
Anth_quad	Teuc_cham	1991	4.670759	50.09473	1
Anth_retu	Lami_albu	1970	5.42	50.58	3
Anth_retu	Trif_prat	1972	5.66	50.79	2
Anth_stri	Lotu_corn	2008	5.161394	50.12261	2
Anth_stri	Lotu_corn	2005	4.995875	50.17954	1
Anth_stri	Onon_repe	1995	5.69	49.67	1
Anth_stri	Onon_repe	1995	5.73	49.71	2
Bomb_barb	Lami_purp	1985	4.61	50.09	1
Bomb_barb	Lami_purp	1985	4.614858	50.09552	1
Bomb_bohe	Call_vulg	1976	5.92	50.46	5
Bomb_bohe	Call_vulg	1976	5.923913	50.46573	5
Bomb_bohe	Camp_rotu	1991	5.06	49.8	1
Bomb_bohe	Camp_rotu	1991	5.063632	49.80056	1
Bomb_bohe	Cent_jace	1980	5.84	50.33	1
Bomb_bohe	Cent_jace	1980	5.845467	50.33274	1
Bomb_bohe	Cent_jace	1999	6.21	50.46	1
Bomb_bohe	Cent_jace	1999	6.03	50.45	4
Bomb_bohe	Cent_jace	1999	6.03	50.45	2
Bomb_bohe	Cent_jace	1999	6.034436	50.45568	4
Bomb_bohe	Cent_jace	1999	6.06	50.45	10
Bomb_bohe	Cent_jace	1999	6.06	50.45	3
Bomb_bohe	Cent_jace	1999	6.3	50.43	2
Bomb_bohe	Cent_jace	1999	6.062572	50.45639	10
Bomb_bohe	Cent_jace	1999	6.06	50.45	33
Bomb_bohe	Cent_jace	1999	6.06	50.45	44
Bomb_bohe	Cent_jace	1999	6.034436	50.45568	1
Bomb_bohe	Cent_jace	1999	6.062572	50.45639	14
Bomb_bohe	Cent_jace	1999	6.062572	50.45639	33
Bomb_bohe	Cent_jace	1999	6.062572	50.45639	3
Bomb_bohe	Cent_jace	1999	6.217345	50.4602	1
Bomb_bohe	Cent_jace	1999	6.303313	50.43524	2
Bomb_bohe	Cent_jace	1999	6.06	50.45	14
Bomb_bohe	Cent_jace	1999	6.06	50.45	63
Bomb_bohe	Cent_jace	1999	6.034436	50.45568	1
Bomb_bohe	Cent_jace	1999	6.058669	50.51926	3
Bomb_bohe	Cent_jace	1999	6.03	50.45	1
Bomb_bohe	Cent_jace	1999	6.03	50.45	1
Bomb_bohe	Cent_jace	1999	6.034436	50.45568	2
Bomb_bohe	Cent_jace	1999	6.062572	50.45639	63
Bomb_bohe	Cent_jace	1999	6.05	50.51	3
Bomb_bohe	Cent_jace	1999	6.062572	50.45639	14
Bomb_bohe	Cent_jace	1999	6.06	50.45	14
Bomb_bohe	Cent_jace	1999	6.062572	50.45639	44
Bomb_bohe	Epil_angu	1980	5.84	50.33	1
Bomb_bohe	Epil_angu	1980	5.845467	50.33274	1
Bomb_bohe	Epil_angu	2008	5.777816	50.13648	2
Bomb_bohe	Epil_angu	2002	6.072756	50.51962	1
Bomb_bohe	Epil_angu	2008	5.78333	50.13334	2
Bomb_bohe	Epil_angu	2002	6.07	50.51	1
Bomb_bohe	Eric_tetr	1976	5.923913	50.46573	5
Bomb_bohe	Eric_tetr	1976	5.923913	50.46573	1
Bomb_bohe	Eric_tetr	1976	5.92	50.46	5
Bomb_bohe	Eric_tetr	1976	5.92	50.46	1
Bomb_bohe	Knau_arve	1991	4.684734	50.09453	1
Bomb_bohe	Knau_arve	1991	4.68	50.09	1
Bomb_bohe	Lava_angu	2008	5.803885	49.62308	1
Bomb_bohe	Lava_angu	2008	5.800556	49.62333	1
Bomb_bohe	Thym_prae	1991	4.67	50.1	1
Bomb_bohe	Thym_prae	1991	4.671072	50.10372	1
Bomb_bohe	Trif_prat	1999	6.186535	50.50444	1
Bomb_bohe	Trif_prat	1999	6.18	50.5	1
Bomb_bohe	Vacc_myrt	1978	6.126379	50.56593	1
Bomb_bohe	Vacc_myrt	1974	5.6	50.61	1
Bomb_bohe	Vacc_myrt	1978	6.104231	50.46643	2
Bomb_bohe	Vacc_myrt	1980	5.845467	50.33274	1
Bomb_bohe	Vacc_myrt	1978	6.1	50.46	2
Bomb_bohe	Vacc_myrt	1978	6.12	50.56	1
Bomb_bohe	Vacc_myrt	1980	5.84	50.33	1
Bomb_bohe	Vacc_myrt	1974	5.608116	50.61716	1
Bomb_bohe	Vacc_viti	1989	5.77	50.24	1
Bomb_bohe	Vacc_viti	1989	5.77	50.24	1
Bomb_camp	Cent_jace	1999	5.71	50.47	1
Bomb_camp	Cent_jace	1999	5.713322	50.47983	1
Bomb_camp	Cent_scab	1987	4.534163	50.19555	1
Bomb_camp	Cent_scab	1987	4.53	50.19	1
Bomb_camp	Epil_angu	2008	5.78333	50.13334	1
Bomb_camp	Epil_angu	2008	5.777816	50.13648	1
Bomb_camp	Poly_vulg	1990	4.67	50.09	1
Bomb_camp	Poly_vulg	1990	4.670759	50.09473	1
Bomb_camp	Scab_colu	1958	5.21	50.08	2
Bomb_camp	Trif_inca	2001	5.19	49.99	1
Bomb_camp	Trif_inca	2001	5.197573	49.996	1
Bomb_cryp	Andr_poli	2002	5.74	50.24	1
Bomb_cryp	Andr_poli	2002	5.742056	50.24528	1
Bomb_cryp	Bras_napu	1984	4.98	50.17	1
Bomb_cryp	Bras_napu	1985	4.61	50.09	11
Bomb_cryp	Bras_napu	1985	4.614858	50.09552	9
Bomb_cryp	Bras_napu	1985	4.61	50.09	9
Bomb_cryp	Bras_napu	1984	4.643732	50.1221	19
Bomb_cryp	Bras_napu	1985	4.614858	50.09552	46
Bomb_cryp	Bras_napu	1985	4.614858	50.09552	9
Bomb_cryp	Bras_napu	1984	4.59	50.25	4
Bomb_cryp	Bras_napu	1984	4.64	50.12	19
Bomb_cryp	Bras_napu	1985	4.614858	50.09552	55
Bomb_cryp	Bras_napu	1984	4.981878	50.17978	1
Bomb_cryp	Bras_napu	1985	4.61	50.09	55
Bomb_cryp	Bras_napu	1985	4.61	50.09	9
Bomb_cryp	Bras_napu	1985	4.61	50.09	46
Bomb_cryp	Bras_napu	1985	4.614858	50.09552	11
Bomb_cryp	Bras_napu	1984	4.592278	50.25773	4
Bomb_cryp	Bras_napu	1985	4.61	50.09	28
Bomb_cryp	Bras_napu	1985	4.614858	50.09552	28
Bomb_cryp	Call_vulg	1980	5.845467	50.33274	6
Bomb_cryp	Call_vulg	1976	5.923913	50.46573	29
Bomb_cryp	Call_vulg	1976	5.923913	50.46573	7
Bomb_cryp	Call_vulg	1980	5.84	50.33	5
Bomb_cryp	Call_vulg	1980	5.845467	50.33274	5
Bomb_cryp	Call_vulg	1980	5.84	50.33	6
Bomb_cryp	Call_vulg	1976	5.92	50.46	7
Bomb_cryp	Call_vulg	1976	5.92	50.46	29
Bomb_cryp	Cent_jace	1999	6.062572	50.45639	2
Bomb_cryp	Cent_jace	1999	6.06	50.45	1
Bomb_cryp	Cent_jace	1999	6.062572	50.45639	1
Bomb_cryp	Cent_jace	1999	6.06	50.45	2
Bomb_cryp	Cent_jace	1999	6.06	50.45	1
Bomb_cryp	Cent_jace	1999	6.062572	50.45639	1
Bomb_cryp	Cent_jace	1999	6.03	50.45	2
Bomb_cryp	Cent_jace	1999	6.06	50.45	2
Bomb_cryp	Cent_jace	1999	6.062572	50.45639	2
Bomb_cryp	Cent_jace	1999	5.713322	50.47983	1
Bomb_cryp	Cent_jace	1999	5.71	50.47	1
Bomb_cryp	Cent_jace	1999	6.034436	50.45568	2
Bomb_cryp	Cyti_scop	1981	6.07	50.51	8
Bomb_cryp	Cyti_scop	1981	6.073312	50.51064	8
Bomb_cryp	Digi_purp	1980	5.84	50.33	2
Bomb_cryp	Digi_purp	1980	5.845467	50.33274	2
Bomb_cryp	Epil_angu	1980	5.84	50.33	4
Bomb_cryp	Epil_angu	1980	5.84	50.33	14
Bomb_cryp	Epil_angu	1980	5.845467	50.33274	14
Bomb_cryp	Epil_angu	1980	5.845467	50.33274	4
Bomb_cryp	Eric_tetr	1976	5.923913	50.46573	1
Bomb_cryp	Eric_tetr	1988	5.77	50.24	1
Bomb_cryp	Eric_tetr	1976	5.923913	50.46573	4
Bomb_cryp	Eric_tetr	1988	5.77	50.24	1
Bomb_cryp	Eric_tetr	1976	5.92	50.46	4
Bomb_cryp	Eric_tetr	1976	5.92	50.46	1
Bomb_cryp	Eric_tetr	1988	5.77	50.24	1
Bomb_cryp	Glec_hede	1985	4.6	50.21	2
Bomb_cryp	Glec_hede	1985	4.604791	50.21259	2
Bomb_cryp	Heli_numm	1991	4.67	50.09	1
Bomb_cryp	Heli_numm	1991	4.670759	50.09473	1
Bomb_cryp	Hype_macu	1976	5.923913	50.46573	1
Bomb_cryp	Hype_macu	1976	5.92	50.46	1
Bomb_cryp	Lami_albu	1981	6.07	50.51	5
Bomb_cryp	Lami_albu	1985	4.6	50.09	2
Bomb_cryp	Lami_albu	1985	4.64	50.09	1
Bomb_cryp	Lami_albu	1985	4.6	50.09	3
Bomb_cryp	Lami_albu	1985	4.600883	50.09571	2
Bomb_cryp	Lami_albu	1985	4.642809	50.09513	1
Bomb_cryp	Lami_albu	1981	6.073312	50.51064	5
Bomb_cryp	Lami_albu	1985	4.600883	50.09571	3
Bomb_cryp	Lami_albu	1993	4.67	50.12	1
Bomb_cryp	Lami_albu	1993	4.671698	50.1217	1
Bomb_cryp	Lotu_pedu	1980	5.84	50.33	1
Bomb_cryp	Lotu_pedu	1980	5.845467	50.33274	1
Bomb_cryp	Nart_ossi	1976	5.923913	50.46573	7
Bomb_cryp	Nart_ossi	1976	5.92	50.46	7
Bomb_cryp	Sese_liba	1991	4.67	50.09	1
Bomb_cryp	Sese_liba	1991	4.670759	50.09473	1
Bomb_cryp	Sola_dulc	1993	4.671385	50.11271	1
Bomb_cryp	Sola_dulc	1993	4.67	50.11	1
Bomb_cryp	Symp_offi	1985	4.586016	50.06894	3
Bomb_cryp	Symp_offi	1985	4.58	50.06	3
Bomb_cryp	Thym_prae	1991	4.671072	50.10372	3
Bomb_cryp	Thym_prae	1991	4.67	50.1	3
Bomb_cryp	Trif_prat	1999	6.186535	50.50444	6
Bomb_cryp	Trif_prat	1999	6.18	50.5	6
Bomb_cryp	Vacc_myrt	1980	5.84	50.33	10
Bomb_cryp	Vacc_myrt	1980	5.840111	50.24292	6
Bomb_cryp	Vacc_myrt	1989	5.77	50.24	1
Bomb_cryp	Vacc_myrt	1978	6.100932	50.52033	6
Bomb_cryp	Vacc_myrt	1976	6.08795	50.50201	61
Bomb_cryp	Vacc_myrt	1980	5.845467	50.33274	10
Bomb_cryp	Vacc_myrt	1989	5.77	50.24	1
Bomb_cryp	Vacc_myrt	1976	6.08	50.5	61
Bomb_cryp	Vacc_myrt	1980	5.84	50.24	6
Bomb_cryp	Vacc_myrt	1978	6.1	50.52	6
Bomb_cryp	Vacc_myrt	1989	5.77	50.24	1
Bomb_cryp	Vacc_ulig	1989	5.77	50.24	1
Bomb_cryp	Vacc_ulig	1989	5.77	50.24	1
Bomb_cryp	Vacc_viti	1976	5.92	50.46	3
Bomb_cryp	Vacc_viti	1976	5.923913	50.46573	3
Bomb_hort	Acon_nape	1986	5.77	50.6	2
Bomb_hort	Acon_nape	1987	5.77	50.6	2
Bomb_hort	Aqui_vulg	1959	5.56	50.64	3
Bomb_hort	Arme_mari	1959	5.56	50.64	2
Bomb_hort	Bras_napu	1984	4.643732	50.1221	1
Bomb_hort	Bras_napu	1985	4.61	50.09	1
Bomb_hort	Bras_napu	1985	5.73	50.29	2
Bomb_hort	Bras_napu	1984	4.592278	50.25773	1
Bomb_hort	Bras_napu	1985	4.614858	50.09552	1
Bomb_hort	Bras_napu	1985	5.69	50.63	1
Bomb_hort	Bras_napu	1985	5.74	50.56	1
Bomb_hort	Bras_napu	1984	4.407845	50.18816	1
Bomb_hort	Bras_napu	1984	4.64	50.12	1
Bomb_hort	Bras_napu	1984	4.59	50.25	1
Bomb_hort	Bras_napu	1984	4.78	50.47	2
Bomb_hort	Bras_napu	1984	4.981878	50.17978	2
Bomb_hort	Bras_napu	1984	4.59	50.21	1
Bomb_hort	Bras_napu	1984	4.98	50.17	2
Bomb_hort	Bras_napu	1984	4.4	50.18	1
Bomb_hort	Bras_napu	1984	4.590781	50.21278	1
Bomb_hort	Bras_napu	1984	4.78263	50.47083	2
Bomb_hort	Card_prat	1994	4.27	50.09	1
Bomb_hort	Card_prat	1994	4.279403	50.0997	1
Bomb_hort	Cent_jace	1999	5.713322	50.47983	1
Bomb_hort	Cent_jace	1999	5.71	50.47	1
Bomb_hort	Chae_spec	1984	5.54	50.52	1
Bomb_hort	Chae_spec	1984	5.54678	50.52857	1
Bomb_hort	Dian_cary	1959	5.567222	50.64505	2
Bomb_hort	Dian_cary	1959	5.56	50.64	2
Bomb_hort	Dice_form	1984	5.77	50.6	1
Bomb_hort	Dice_form	1983	5.77	50.6	1
Bomb_hort	Digi_lute	1959	5.56	50.64	2
Bomb_hort	Digi_lute	2009	4.597692	50.08763	1
Bomb_hort	Digi_lute	2009	4.600583	50.08672	1
Bomb_hort	Digi_purp	1959	5.56	50.64	4
Bomb_hort	Digi_purp	1980	5.845467	50.33274	3
Bomb_hort	Digi_purp	1978	5.97	50.56	1
Bomb_hort	Digi_purp	1987	5.77	50.6	1
Bomb_hort	Digi_purp	1980	5.84	50.33	3
Bomb_hort	Digi_purp	1983	5.77	50.6	1
Bomb_hort	Digi_purp	1984	5.74	50.61	1
Bomb_hort	Digi_purp	1978	5.01	49.99	1
Bomb_hort	Epil_angu	2008	5.78333	50.13334	18
Bomb_hort	Epil_angu	2008	5.777816	50.13648	18
Bomb_hort	Hype_perf	1978	5.606626	50.59021	1
Bomb_hort	Hype_perf	1978	5.6	50.59	1
Bomb_hort	Impa_glan	2008	5.62	50.17	8
Bomb_hort	Impa_glan	2008	5.626027	50.17599	8
Bomb_hort	Iris_buch	1984	5.54	50.52	1
Bomb_hort	Iris_buch	1984	5.54678	50.52857	1
Bomb_hort	Lami_albu	1980	5.297555	49.75118	6
Bomb_hort	Lami_albu	1985	4.614858	50.09552	1
Bomb_hort	Lami_albu	1985	4.600883	50.09571	3
Bomb_hort	Lami_albu	1984	4.26	50.09	3
Bomb_hort	Lami_albu	1985	4.572636	50.0871	8
Bomb_hort	Lami_albu	1984	4.83	50.27	4
Bomb_hort	Lami_albu	1986	5.69	50.14	1
Bomb_hort	Lami_albu	1984	4.265425	50.09986	3
Bomb_hort	Lami_albu	1986	5.694457	50.14744	1
Bomb_hort	Lami_albu	1984	4.87	50.33	1
Bomb_hort	Lami_albu	1985	4.64	50.09	9
Bomb_hort	Lami_albu	1984	4.875887	50.33445	1
Bomb_hort	Lami_albu	1985	4.61	50.09	1
Bomb_hort	Lami_albu	1985	4.558663	50.0873	4
Bomb_hort	Lami_albu	1985	4.6	50.09	4
Bomb_hort	Lami_albu	1985	4.600883	50.09571	4
Bomb_hort	Lami_albu	1985	4.6	50.09	3
Bomb_hort	Lami_albu	1985	4.55	50.08	4
Bomb_hort	Lami_albu	1985	4.57	50.08	8
Bomb_hort	Lami_albu	1985	4.642809	50.09513	9
Bomb_hort	Lami_albu	1984	5.08	50.34	3
Bomb_hort	Lami_albu	1984	5.408568	50.58548	1
Bomb_hort	Lami_albu	1980	5.29	49.75	6
Bomb_hort	Lami_albu	1984	4.831337	50.2722	4
Bomb_hort	Lami_albu	1984	5.29	49.75	1
Bomb_hort	Lami_albu	1984	5.4	50.58	1
Bomb_hort	Lami_albu	1993	4.67	50.11	2
Bomb_hort	Lami_albu	1993	4.67	50.11	2
Bomb_hort	Lami_albu	1993	4.65	50.12	3
Bomb_hort	Lami_albu	1993	4.657715	50.1219	3
Bomb_hort	Lami_albu	1993	4.65	50.12	5
Bomb_hort	Lami_albu	1993	4.671385	50.11271	2
Bomb_hort	Lami_albu	1993	4.657715	50.1219	5
Bomb_hort	Lami_albu	1993	4.671385	50.11271	2
Bomb_hort	Lami_ampl	1986	4.870245	50.19063	1
Bomb_hort	Lami_ampl	1986	4.87	50.19	1
Bomb_hort	Lami_macu	1986	5.23	50.55	1
Bomb_hort	Lami_macu	1984	4.83	50.27	1
Bomb_hort	Lami_macu	1986	5.237489	50.55292	1
Bomb_hort	Lami_macu	1984	4.831337	50.2722	1
Bomb_hort	Lami_purp	1984	4.981878	50.17978	1
Bomb_hort	Lami_purp	1986	5.683864	49.70689	1
Bomb_hort	Lami_purp	1984	4.981878	50.17978	4
Bomb_hort	Lami_purp	1984	4.98	50.17	4
Bomb_hort	Lami_purp	1984	4.98	50.17	1
Bomb_hort	Lami_purp	1986	5.68	49.7	1
Bomb_hort	Loni_peri	1959	5.56	50.64	11
Bomb_hort	Orig_vulg	1993	4.64	50.12	1
Bomb_hort	Orig_vulg	1993	4.643732	50.1221	1
Bomb_hort	Petu_x.pu	1983	5.77	50.6	1
Bomb_hort	Petu_x.pu	1983	5.77	50.6	1
Bomb_hort	Petu_x.pu	1983	5.77	50.6	1
Bomb_hort	Phas_vulg	1959	5.56	50.64	3
Bomb_hort	Prim_veri	1996	4.55	50.08	2
Bomb_hort	Prim_veri	1995	4.572636	50.0871	2
Bomb_hort	Prim_veri	1995	4.57	50.08	2
Bomb_hort	Prim_veri	1996	4.558663	50.0873	2
Bomb_hort	Prim_veri	1994	4.27	50.09	1
Bomb_hort	Prim_veri	1994	4.279403	50.0997	1
Bomb_hort	Salv_offi	1959	5.56	50.64	8
Bomb_hort	Salv_offi	1961	5.65	50.65	2
Bomb_hort	Stac_offi	1993	4.65	50.12	1
Bomb_hort	Stac_offi	1993	4.657715	50.1219	1
Bomb_hort	Symp_offi	1985	4.586016	50.06894	4
Bomb_hort	Symp_offi	1985	4.58	50.06	4
Bomb_hort	Trif_inca	2001	4.8	50.28	2
Bomb_hort	Trif_inca	2001	5.19	49.99	4
Bomb_hort	Trif_inca	2001	4.803625	50.28163	2
Bomb_hort	Trif_inca	2001	5.197573	49.996	4
Bomb_hort	Trif_prat	1999	6.18	50.5	1
Bomb_hort	Trif_prat	1999	6.186535	50.50444	1
Bomb_hort	Vici_sati	2007	5.219586	50.47231	3
Bomb_hort	Vici_sati	2007	5.21	50.47	3
Bomb_humi	Lava_angu	2008	5.803885	49.62308	1
Bomb_humi	Lava_angu	2008	5.800556	49.62333	1
Bomb_humi	Lava_x.in	2008	5.8	49.62	2
Bomb_humi	Lava_x.in	2008	5.803885	49.62308	2
Bomb_humi	Thym_serp	1939	5.63	50.76	1
Bomb_humi	Thym_serp	1939	5.63	50.76	1
Bomb_hypn	Anch_offi	1959	5.56	50.64	3
Bomb_hypn	Bora_offi	1983	5.77	50.6	1
Bomb_hypn	Bora_offi	1987	5.77	50.6	1
Bomb_hypn	Bras_napu	1984	4.592278	50.25773	1
Bomb_hypn	Bras_napu	1984	4.59	50.25	1
Bomb_hypn	Camp_rapu	1986	5.65	50.65	2
Bomb_hypn	Cent_jace	1999	6.058669	50.51926	1
Bomb_hypn	Cent_jace	1999	6.06	50.45	1
Bomb_hypn	Cent_jace	1999	6.05	50.51	1
Bomb_hypn	Cent_jace	1999	6.062572	50.45639	1
Bomb_hypn	Corn_sang	1985	5.74	50.61	1
Bomb_hypn	Corn_sang	1985	5.749308	50.61391	1
Bomb_hypn	Coto_simo	1959	5.56	50.64	6
Bomb_hypn	Dian_barb	1980	4.834795	50.36209	1
Bomb_hypn	Dian_barb	1980	4.83	50.36	1
Bomb_hypn	Dips_full	1987	5.77	50.6	1
Bomb_hypn	Dips_full	1987	5.77	50.6	2
Bomb_hypn	Epil_angu	1980	5.84	50.33	7
Bomb_hypn	Epil_angu	1980	5.84	50.33	12
Bomb_hypn	Epil_angu	1980	5.845467	50.33274	7
Bomb_hypn	Epil_angu	1980	5.845467	50.33274	12
Bomb_hypn	Epil_angu	1987	5.69	50.63	1
Bomb_hypn	Epil_angu	1997	5.521472	50.05238	1
Bomb_hypn	Epil_angu	1997	5.52	50.05	1
Bomb_hypn	Glec_hede	1985	4.6	50.21	1
Bomb_hypn	Glec_hede	1985	4.604791	50.21259	1
Bomb_hypn	Hyss_offi	1959	5.56	50.64	3
Bomb_hypn	Lami_albu	1988	5.40582	50.53157	1
Bomb_hypn	Lami_albu	1988	5.4	50.53	1
Bomb_hypn	Lith_offi	1993	4.67	50.11	1
Bomb_hypn	Lith_offi	1993	4.671385	50.11271	1
Bomb_hypn	Loni_peri	1959	5.56	50.64	2
Bomb_hypn	Malv_sylv	1959	5.56	50.64	3
Bomb_hypn	Marr_vulg	1959	5.56	50.64	3
Bomb_hypn	Nart_ossi	1976	5.92	50.46	1
Bomb_hypn	Nart_ossi	1976	5.923913	50.46573	1
Bomb_hypn	Rubu_idae	1985	5.74	49.73	1
Bomb_hypn	Rubu_idae	1985	5.740796	49.73254	1
Bomb_hypn	Sali_capr	1959	5.56	50.64	1
Bomb_hypn	Sali_capr	1959	5.567222	50.64505	1
Bomb_hypn	Sali_capr	1973	5.564287	50.59115	1
Bomb_hypn	Sali_capr	1973	5.56	50.59	1
Bomb_hypn	Sedu_spur	1959	5.56	50.64	3
Bomb_hypn	Teuc_scor	1959	5.56	50.64	3
Bomb_hypn	Tili_plat	1959	5.56	50.64	2
Bomb_hypn	Vacc_myrt	1980	5.840111	50.24292	1
Bomb_hypn	Vacc_myrt	1980	5.84	50.24	1
Bomb_hypn	Vacc_viti	1976	5.92	50.46	1
Bomb_hypn	Vacc_viti	1976	5.923913	50.46573	1
Bomb_hypn	Vero_spic	1959	5.56	50.64	7
Bomb_hypn	Vici_crac	1991	4.670759	50.09473	1
Bomb_hypn	Vici_crac	1991	4.67	50.09	1
Bomb_jone	Cyti_scop	1981	6.073312	50.51064	1
Bomb_jone	Cyti_scop	1981	6.07	50.51	1
Bomb_jone	Epil_angu	2002	6.072756	50.51962	1
Bomb_jone	Epil_angu	2002	6.07	50.51	1
Bomb_jone	Eric_tetr	1976	5.923913	50.46573	1
Bomb_jone	Eric_tetr	1976	5.92	50.46	1
Bomb_jone	Lami_albu	1981	6.07	50.51	3
Bomb_jone	Lami_albu	1981	6.073312	50.51064	3
Bomb_jone	Lami_gale	1978	6.073312	50.51064	1
Bomb_jone	Lami_gale	1978	6.07	50.51	2
Bomb_jone	Vacc_myrt	1978	6.1	50.52	2
Bomb_jone	Vacc_myrt	1976	5.92	50.46	1
Bomb_jone	Vacc_myrt	1986	6.08	50.5	1
Bomb_jone	Vacc_myrt	1976	6.08	50.5	10
Bomb_jone	Vacc_myrt	1978	6.100932	50.52033	2
Bomb_jone	Vacc_myrt	1986	6.08795	50.50201	1
Bomb_jone	Vacc_myrt	1976	5.923913	50.46573	1
Bomb_jone	Vacc_myrt	1976	6.08795	50.50201	5
Bomb_lapi	Alli_cepa	1959	5.567222	50.64505	1
Bomb_lapi	Alli_cepa	1959	5.56	50.64	1
Bomb_lapi	Alli_scho	1988	4.868198	50.49647	1
Bomb_lapi	Alli_scho	1988	4.86	50.49	1
Bomb_lapi	Alli_spha	1991	4.67	50.09	1
Bomb_lapi	Alli_spha	1991	4.67	50.09	1
Bomb_lapi	Alli_spha	1991	4.670759	50.09473	1
Bomb_lapi	Alli_spha	1991	4.670759	50.09473	1
Bomb_lapi	Andr_poli	2002	5.74	50.24	2
Bomb_lapi	Andr_poli	2002	5.742056	50.24528	2
Bomb_lapi	Bras_napu	1984	4.78	50.47	3
Bomb_lapi	Bras_napu	1985	4.87766	50.37939	1
Bomb_lapi	Bras_napu	1984	4.98	50.17	8
Bomb_lapi	Bras_napu	1985	4.614858	50.09552	8
Bomb_lapi	Bras_napu	1985	4.853051	50.46973	1
Bomb_lapi	Bras_napu	1984	4.78263	50.47083	3
Bomb_lapi	Bras_napu	1985	4.61	50.09	12
Bomb_lapi	Bras_napu	1985	4.548168	50.19537	1
Bomb_lapi	Bras_napu	1985	4.61	50.09	17
Bomb_lapi	Bras_napu	1985	5.418539	50.50432	1
Bomb_lapi	Bras_napu	1985	5.55	50.16	2
Bomb_lapi	Bras_napu	1984	4.92	50.45	1
Bomb_lapi	Bras_napu	1984	4.98	50.17	4
Bomb_lapi	Bras_napu	1985	4.61	50.09	8
Bomb_lapi	Bras_napu	1985	4.614858	50.09552	12
Bomb_lapi	Bras_napu	1986	4.55	50.27	3
Bomb_lapi	Bras_napu	1984	5.09	50.28	1
Bomb_lapi	Bras_napu	1985	4.92	50.09	1
Bomb_lapi	Bras_napu	1985	4.614858	50.09552	6
Bomb_lapi	Bras_napu	1986	4.550791	50.27628	3
Bomb_lapi	Bras_napu	1984	4.78	50.47	11
Bomb_lapi	Bras_napu	1985	4.54	50.19	1
Bomb_lapi	Bras_napu	1984	4.643732	50.1221	13
Bomb_lapi	Bras_napu	1985	4.748827	50.31844	1
Bomb_lapi	Bras_napu	1985	4.614858	50.09552	22
Bomb_lapi	Bras_napu	1985	4.87	50.37	1
Bomb_lapi	Bras_napu	1985	4.964931	50.10811	1
Bomb_lapi	Bras_napu	1985	4.61	50.09	5
Bomb_lapi	Bras_napu	1984	4.78263	50.47083	6
Bomb_lapi	Bras_napu	1985	5.445515	50.20692	1
Bomb_lapi	Bras_napu	1984	4.78263	50.47083	11
Bomb_lapi	Bras_napu	1984	4.981878	50.17978	8
Bomb_lapi	Bras_napu	1985	4.77	50.25	2
Bomb_lapi	Bras_napu	1985	4.61	50.09	6
Bomb_lapi	Bras_napu	1984	4.981878	50.17978	4
Bomb_lapi	Bras_napu	1984	4.592278	50.25773	2
Bomb_lapi	Bras_napu	1986	4.872355	50.24456	1
Bomb_lapi	Bras_napu	1985	4.774565	50.25509	2
Bomb_lapi	Bras_napu	1985	5.99	50.72	1
Bomb_lapi	Bras_napu	1986	4.87	50.24	1
Bomb_lapi	Bras_napu	1984	4.4	50.18	7
Bomb_lapi	Bras_napu	1985	4.697797	50.4631	1
Bomb_lapi	Bras_napu	1985	4.54	50.19	1
Bomb_lapi	Bras_napu	1985	4.583327	50.41076	1
Bomb_lapi	Bras_napu	1985	4.69	50.46	1
Bomb_lapi	Bras_napu	1985	4.58	50.41	1
Bomb_lapi	Bras_napu	1985	5.61	50.7	1
Bomb_lapi	Bras_napu	1985	4.87766	50.37939	1
Bomb_lapi	Bras_napu	1985	4.748827	50.31844	1
Bomb_lapi	Bras_napu	1984	4.407845	50.18816	7
Bomb_lapi	Bras_napu	1985	4.614858	50.09552	17
Bomb_lapi	Bras_napu	1985	5.44	50.2	1
Bomb_lapi	Bras_napu	1985	5.555595	50.16857	2
Bomb_lapi	Bras_napu	1985	4.96	50.1	1
Bomb_lapi	Bras_napu	1984	4.59	50.25	2
Bomb_lapi	Bras_napu	1985	4.61	50.09	22
Bomb_lapi	Bras_napu	1984	5.098581	50.28567	1
Bomb_lapi	Bras_napu	1985	4.85	50.46	1
Bomb_lapi	Bras_napu	1985	4.74	50.31	1
Bomb_lapi	Bras_napu	1985	5.994814	50.72475	1
Bomb_lapi	Bras_napu	1984	4.923103	50.4596	1
Bomb_lapi	Bras_napu	1985	4.548168	50.19537	1
Bomb_lapi	Bras_napu	1985	5.26	50.57	1
Bomb_lapi	Bras_napu	1985	4.614858	50.09552	5
Bomb_lapi	Bras_napu	1984	4.64	50.12	13
Bomb_lapi	Bras_napu	1985	4.74	50.31	1
Bomb_lapi	Bras_napu	1984	4.78	50.47	6
Bomb_lapi	Bras_napu	1985	5.41	50.5	1
Bomb_lapi	Bras_napu	1985	4.922281	50.09084	1
Bomb_lapi	Bras_napu	1985	5.6131	50.707	1
Bomb_lapi	Bras_napu	1985	4.87	50.37	1
Bomb_lapi	Cale_offi	1959	5.56	50.64	2
Bomb_lapi	Call_vulg	1976	5.923913	50.46573	1
Bomb_lapi	Call_vulg	1976	5.92	50.46	1
Bomb_lapi	Call_vulg	1976	5.92	50.46	1
Bomb_lapi	Call_vulg	1976	5.923913	50.46573	1
Bomb_lapi	Cent_jace	1999	6.062572	50.45639	16
Bomb_lapi	Cent_jace	1999	6.034436	50.45568	3
Bomb_lapi	Cent_jace	1999	5.713322	50.47983	34
Bomb_lapi	Cent_jace	1999	6.034436	50.45568	6
Bomb_lapi	Cent_jace	1999	6.034436	50.45568	1
Bomb_lapi	Cent_jace	1999	6.06	50.45	12
Bomb_lapi	Cent_jace	1999	5.71	50.47	94
Bomb_lapi	Cent_jace	1999	5.713322	50.47983	94
Bomb_lapi	Cent_jace	1999	6.06	50.45	16
Bomb_lapi	Cent_jace	1999	6.03	50.45	1
Bomb_lapi	Cent_jace	1999	6.06	50.45	5
Bomb_lapi	Cent_jace	1999	6.06	50.45	4
Bomb_lapi	Cent_jace	1999	6.062572	50.45639	1
Bomb_lapi	Cent_jace	1999	6.062572	50.45639	5
Bomb_lapi	Cent_jace	1999	6.303313	50.43524	3
Bomb_lapi	Cent_jace	1999	6.062572	50.45639	1
Bomb_lapi	Cent_jace	1999	5.71	50.47	34
Bomb_lapi	Cent_jace	1999	6.062572	50.45639	12
Bomb_lapi	Cent_jace	1999	5.71	50.47	22
Bomb_lapi	Cent_jace	1999	6.217345	50.4602	1
Bomb_lapi	Cent_jace	1999	6.21	50.46	1
Bomb_lapi	Cent_jace	1999	6.03	50.45	3
Bomb_lapi	Cent_jace	1999	6.06	50.45	1
Bomb_lapi	Cent_jace	1999	6.03	50.45	6
Bomb_lapi	Cent_jace	1999	6.06	50.45	1
Bomb_lapi	Cent_jace	1999	6.062572	50.45639	4
Bomb_lapi	Cent_jace	1999	6.3	50.43	3
Bomb_lapi	Cent_jace	1999	5.713322	50.47983	22
Bomb_lapi	Clar_ungu	1959	5.56	50.64	3
Bomb_lapi	Corn_sang	1985	5.74	50.61	2
Bomb_lapi	Corn_sang	1985	5.749308	50.61391	2
Bomb_lapi	Cosm_bipi	1959	5.56	50.64	12
Bomb_lapi	Coto_simo	1959	5.56	50.64	3
Bomb_lapi	Cyti_scop	1979	5.82	49.58	2
Bomb_lapi	Echi_spha	1959	5.56	50.64	6
Bomb_lapi	Echi_vulg	2006	5.121444	50.16832	2
Bomb_lapi	Echi_vulg	2002	5.379982	50.29824	1
Bomb_lapi	Echi_vulg	2002	5.480982	50.35009	11
Bomb_lapi	Echi_vulg	1991	4.68	50.09	3
Bomb_lapi	Echi_vulg	2002	5.48	50.35	11
Bomb_lapi	Echi_vulg	2002	5.37	50.29	1
Bomb_lapi	Echi_vulg	1991	4.670759	50.09473	1
Bomb_lapi	Echi_vulg	1991	4.67	50.09	1
Bomb_lapi	Echi_vulg	1991	4.684734	50.09453	3
Bomb_lapi	Echi_vulg	2002	5.36774	50.33447	11
Bomb_lapi	Echi_vulg	2002	5.36	50.33	11
Bomb_lapi	Eric_tetr	1976	5.923913	50.46573	1
Bomb_lapi	Eric_tetr	1976	5.92	50.46	1
Bomb_lapi	Glec_hede	1985	5.547264	50.53756	1
Bomb_lapi	Glec_hede	1985	4.604791	50.21259	2
Bomb_lapi	Glec_hede	1985	5.54	50.53	1
Bomb_lapi	Glec_hede	1985	4.6	50.21	2
Bomb_lapi	Hyss_offi	1959	5.56	50.64	3
Bomb_lapi	Lami_albu	1959	5.56	50.64	2
Bomb_lapi	Lami_albu	1984	5.072479	50.33111	1
Bomb_lapi	Lami_albu	1985	4.64	50.09	3
Bomb_lapi	Lami_albu	1985	4.6	50.09	1
Bomb_lapi	Lami_albu	1985	4.600883	50.09571	1
Bomb_lapi	Lami_albu	1985	4.558663	50.0873	2
Bomb_lapi	Lami_albu	1984	5.07	50.33	1
Bomb_lapi	Lami_albu	1985	4.600883	50.09571	1
Bomb_lapi	Lami_albu	1985	4.55	50.08	2
Bomb_lapi	Lami_albu	1985	4.6	50.09	1
Bomb_lapi	Lami_albu	1985	4.642809	50.09513	3
Bomb_lapi	Lotu_corn	1991	4.670759	50.09473	2
Bomb_lapi	Lotu_corn	1991	4.670759	50.09473	3
Bomb_lapi	Lotu_corn	1991	4.67	50.09	3
Bomb_lapi	Lotu_corn	1991	4.67	50.09	1
Bomb_lapi	Lotu_corn	1991	4.67	50.09	2
Bomb_lapi	Lotu_corn	1991	4.670759	50.09473	1
Bomb_lapi	Malv_sylv	1959	5.56	50.64	3
Bomb_lapi	Meli_alti	1991	4.68	50.09	1
Bomb_lapi	Meli_alti	1991	4.67	50.09	2
Bomb_lapi	Meli_alti	1991	4.684734	50.09453	1
Bomb_lapi	Meli_alti	1991	4.670759	50.09473	2
Bomb_lapi	Meli_alti	1991	4.68	50.09	1
Bomb_lapi	Meli_alti	1991	4.684734	50.09453	1
Bomb_lapi	Orig_vulg	1991	4.671072	50.10372	1
Bomb_lapi	Orig_vulg	1991	4.67	50.1	3
Bomb_lapi	Orig_vulg	1991	4.67	50.1	1
Bomb_lapi	Orig_vulg	1991	4.670759	50.09473	1
Bomb_lapi	Orig_vulg	1991	4.67	50.09	1
Bomb_lapi	Orig_vulg	1991	4.671072	50.10372	3
Bomb_lapi	Phac_tana	1959	5.56	50.64	4
Bomb_lapi	Rudb_laci	1959	5.56	50.64	2
Bomb_lapi	Sali_capr	1959	5.567222	50.64505	1
Bomb_lapi	Sali_capr	1959	5.56	50.64	1
Bomb_lapi	Sedu_acre	1959	5.56	50.64	9
Bomb_lapi	Sedu_rupe	1959	5.56	50.64	12
Bomb_lapi	Sedu_spur	1959	5.56	50.64	4
Bomb_lapi	Sedu_tele	1959	5.56	50.64	3
Bomb_lapi	Semp_tect	1959	5.56	50.64	2
Bomb_lapi	Sene_herc	1959	5.56	50.64	4
Bomb_lapi	Sile_vulg	1959	5.56	50.64	2
Bomb_lapi	Trif_inca	2001	4.8	50.28	8
Bomb_lapi	Trif_inca	2001	4.803625	50.28163	8
Bomb_lapi	Trif_prat	2009	4.84	50.37	1
Bomb_lapi	Trif_prat	2009	4.849545	50.37984	1
Bomb_lapi	Trif_prat	2009	4.21	50.13	1
Bomb_lapi	Trif_prat	2009	4.210414	50.13642	1
Bomb_lapi	Trif_repe	1985	5.699529	50.73201	1
Bomb_lapi	Trif_repe	1985	5.69	50.73	1
Bomb_lapi	Trif_repe	2000	4.210414	50.13642	1
Bomb_lapi	Trif_repe	2000	4.21	50.13	1
Bomb_lapi	Vacc_myrt	1978	6.1	50.52	1
Bomb_lapi	Vacc_myrt	1976	6.08795	50.50201	6
Bomb_lapi	Vacc_myrt	1978	6.100932	50.52033	1
Bomb_lapi	Vacc_myrt	1976	6.08	50.5	6
Bomb_lapi	Vero_spic	1959	5.56	50.64	3
Bomb_lapi	Vici_hirs	2007	5.21	50.47	1
Bomb_lapi	Vici_hirs	2007	5.219586	50.47231	1
Bomb_lapi	Viol_tric	1959	5.56	50.64	2
Bomb_luco	Acer_pseu	1980	5.29	49.75	3
Bomb_luco	Acer_pseu	1980	5.297555	49.75118	3
Bomb_luco	Alli_spha	1991	4.670759	50.09473	1
Bomb_luco	Alli_spha	1991	4.67	50.09	1
Bomb_luco	Bras_napu	1985	5.99	50.72	2
Bomb_luco	Bras_napu	1985	4.614858	50.09552	191
Bomb_luco	Bras_napu	1985	4.614858	50.09552	16
Bomb_luco	Bras_napu	1984	4.98	50.17	4
Bomb_luco	Bras_napu	1985	5.41	50.5	1
Bomb_luco	Bras_napu	1985	4.61	50.09	16
Bomb_luco	Bras_napu	1985	5.5	50.61	1
Bomb_luco	Bras_napu	1985	4.74	50.21	1
Bomb_luco	Bras_napu	1985	4.87	50.37	1
Bomb_luco	Bras_napu	1984	4.981878	50.17978	1
Bomb_luco	Bras_napu	1984	4.643732	50.1221	19
Bomb_luco	Bras_napu	1985	4.614858	50.09552	29
Bomb_luco	Bras_napu	1984	4.59	50.25	11
Bomb_luco	Bras_napu	1985	4.61	50.09	16
Bomb_luco	Bras_napu	1985	4.77	50.25	3
Bomb_luco	Bras_napu	1984	4.78	50.47	1
Bomb_luco	Bras_napu	1985	4.614858	50.09552	128
Bomb_luco	Bras_napu	1984	4.64	50.12	19
Bomb_luco	Bras_napu	1985	4.61	50.09	123
Bomb_luco	Bras_napu	1985	4.61	50.09	128
Bomb_luco	Bras_napu	1984	4.407845	50.18816	2
Bomb_luco	Bras_napu	1984	4.592278	50.25773	11
Bomb_luco	Bras_napu	1984	4.4	50.18	2
Bomb_luco	Bras_napu	1984	4.78263	50.47083	1
Bomb_luco	Bras_napu	1985	4.614858	50.09552	16
Bomb_luco	Bras_napu	1985	4.614858	50.09552	123
Bomb_luco	Bras_napu	1985	4.74	50.31	1
Bomb_luco	Bras_napu	1985	4.61	50.09	29
Bomb_luco	Bras_napu	1984	4.98	50.17	1
Bomb_luco	Bras_napu	1984	4.981878	50.17978	4
Bomb_luco	Bras_napu	1985	4.61	50.09	191
Bomb_luco	Call_vulg	1980	5.845467	50.33274	11
Bomb_luco	Call_vulg	1980	5.84	50.33	17
Bomb_luco	Call_vulg	1976	5.92	50.46	3
Bomb_luco	Call_vulg	1980	5.84	50.33	11
Bomb_luco	Call_vulg	1976	5.923913	50.46573	16
Bomb_luco	Call_vulg	1976	5.92	50.46	16
Bomb_luco	Call_vulg	1976	5.923913	50.46573	3
Bomb_luco	Call_vulg	1976	5.923913	50.46573	1
Bomb_luco	Call_vulg	1976	5.92	50.46	1
Bomb_luco	Call_vulg	1980	5.845467	50.33274	17
Bomb_luco	Camp_rapn	1980	5.84	50.33	1
Bomb_luco	Camp_rapn	1980	5.845467	50.33274	1
Bomb_luco	Cent_jace	1980	5.845467	50.33274	1
Bomb_luco	Cent_jace	1980	5.84	50.33	1
Bomb_luco	Cent_jace	1999	6.062572	50.45639	13
Bomb_luco	Cent_jace	1999	6.303313	50.43524	2
Bomb_luco	Cent_jace	1999	6.06	50.45	1
Bomb_luco	Cent_jace	1999	6.034436	50.45568	1
Bomb_luco	Cent_jace	1999	6.06	50.45	13
Bomb_luco	Cent_jace	1999	6.05	50.51	2
Bomb_luco	Cent_jace	1999	6.058669	50.51926	2
Bomb_luco	Cent_jace	1999	6.062572	50.45639	2
Bomb_luco	Cent_jace	1999	6.03	50.45	2
Bomb_luco	Cent_jace	1999	6.06	50.45	6
Bomb_luco	Cent_jace	1999	6.06	50.45	5
Bomb_luco	Cent_jace	1999	6.062572	50.45639	1
Bomb_luco	Cent_jace	1999	6.03	50.45	1
Bomb_luco	Cent_jace	1999	6.06	50.45	11
Bomb_luco	Cent_jace	1999	6.034436	50.45568	2
Bomb_luco	Cent_jace	1999	6.062572	50.45639	6
Bomb_luco	Cent_jace	1999	6.062572	50.45639	5
Bomb_luco	Cent_jace	1999	6.06	50.45	27
Bomb_luco	Cent_jace	1999	6.062572	50.45639	11
Bomb_luco	Cent_jace	1999	6.062572	50.45639	27
Bomb_luco	Cent_jace	1999	6.3	50.43	2
Bomb_luco	Cent_jace	1999	6.06	50.45	2
Bomb_luco	Corn_sang	1993	4.67	50.11	1
Bomb_luco	Corn_sang	1993	4.671385	50.11271	1
Bomb_luco	Cyti_scop	1976	5.92	50.46	1
Bomb_luco	Cyti_scop	1976	5.923913	50.46573	1
Bomb_luco	Cyti_scop	1981	6.073312	50.51064	1
Bomb_luco	Cyti_scop	1981	6.07	50.51	1
Bomb_luco	Echi_vulg	1991	4.67	50.1	1
Bomb_luco	Echi_vulg	1991	4.67	50.1	1
Bomb_luco	Echi_vulg	1991	4.684734	50.09453	1
Bomb_luco	Echi_vulg	1991	4.68	50.09	1
Bomb_luco	Echi_vulg	1991	4.68	50.09	1
Bomb_luco	Echi_vulg	1991	4.671072	50.10372	1
Bomb_luco	Echi_vulg	1991	4.684734	50.09453	1
Bomb_luco	Echi_vulg	1991	4.671072	50.10372	1
Bomb_luco	Epil_angu	1980	5.84	50.33	11
Bomb_luco	Epil_angu	1980	5.845467	50.33274	11
Bomb_luco	Epil_angu	1980	5.845467	50.33274	7
Bomb_luco	Epil_angu	1980	5.84	50.33	7
Bomb_luco	Eric_tetr	1988	5.77	50.24	4
Bomb_luco	Eric_tetr	1976	5.92	50.46	4
Bomb_luco	Eric_tetr	1988	5.77	50.24	1
Bomb_luco	Eric_tetr	1976	5.923913	50.46573	4
Bomb_luco	Eric_tetr	1988	5.77	50.24	1
Bomb_luco	Glec_hede	1985	4.604791	50.21259	19
Bomb_luco	Glec_hede	1985	4.6	50.21	19
Bomb_luco	Hype_perf	1993	4.67	50.12	1
Bomb_luco	Hype_perf	1993	4.671698	50.1217	1
Bomb_luco	Impa_glan	2008	5.62	50.17	2
Bomb_luco	Impa_glan	2008	5.626027	50.17599	2
Bomb_luco	Lami_albu	1985	4.600883	50.09571	2
Bomb_luco	Lami_albu	1985	4.64	50.09	5
Bomb_luco	Lami_albu	1985	4.57	50.08	1
Bomb_luco	Lami_albu	1985	4.572636	50.0871	1
Bomb_luco	Lami_albu	1985	4.642809	50.09513	5
Bomb_luco	Lami_albu	1985	4.6	50.09	2
Bomb_luco	Lami_albu	1993	4.67	50.11	1
Bomb_luco	Lami_albu	1993	4.671385	50.11271	1
Bomb_luco	Lath_vern	1978	6.3	50.42	1
Bomb_luco	Lath_vern	1978	6.303824	50.42626	1
Bomb_luco	Lina_vulg	1980	5.845467	50.33274	5
Bomb_luco	Lina_vulg	1980	5.84	50.33	5
Bomb_luco	Lotu_corn	1991	4.670759	50.09473	1
Bomb_luco	Lotu_corn	1991	4.67	50.1	1
Bomb_luco	Lotu_corn	1991	4.671072	50.10372	1
Bomb_luco	Lotu_corn	1991	4.67	50.09	1
Bomb_luco	Lotu_pedu	1980	5.84	50.33	1
Bomb_luco	Lotu_pedu	1980	5.845467	50.33274	1
Bomb_luco	Nart_ossi	1976	5.923913	50.46573	2
Bomb_luco	Nart_ossi	1986	5.77	50.24	1
Bomb_luco	Nart_ossi	1976	5.92	50.46	2
Bomb_luco	Nart_ossi	1976	5.92	50.46	7
Bomb_luco	Nart_ossi	1986	5.77	50.24	1
Bomb_luco	Nart_ossi	1976	5.923913	50.46573	7
Bomb_luco	Nart_ossi	1986	5.77	50.24	1
Bomb_luco	Nart_ossi	1988	5.77	50.24	1
Bomb_luco	Orig_vulg	1990	4.684734	50.09453	1
Bomb_luco	Orig_vulg	1991	4.67	50.1	3
Bomb_luco	Orig_vulg	1993	4.671385	50.11271	1
Bomb_luco	Orig_vulg	1991	4.671072	50.10372	3
Bomb_luco	Orig_vulg	1990	4.68	50.09	1
Bomb_luco	Orig_vulg	1993	4.67	50.11	1
Bomb_luco	Phac_tana	2007	5.21	50.47	2
Bomb_luco	Phac_tana	2007	5.219586	50.47231	2
Bomb_luco	Sali_atro	1973	5.56	50.59	1
Bomb_luco	Sali_atro	1973	5.564287	50.59115	1
Bomb_luco	Sese_liba	1991	4.67	50.09	1
Bomb_luco	Sese_liba	1991	4.670759	50.09473	1
Bomb_luco	Sese_liba	1991	4.670759	50.09473	1
Bomb_luco	Sese_liba	1991	4.67	50.09	1
Bomb_luco	Symp_offi	1985	4.58	50.06	4
Bomb_luco	Symp_offi	1985	4.558663	50.0873	1
Bomb_luco	Symp_offi	1985	4.586016	50.06894	4
Bomb_luco	Symp_offi	1985	4.55	50.08	1
Bomb_luco	Teuc_cham	1991	4.670759	50.09473	1
Bomb_luco	Teuc_cham	1991	4.670759	50.09473	1
Bomb_luco	Teuc_cham	1991	4.67	50.09	1
Bomb_luco	Teuc_cham	1991	4.67	50.09	1
Bomb_luco	Thym_prae	1991	4.671072	50.10372	3
Bomb_luco	Thym_prae	1991	4.671072	50.10372	1
Bomb_luco	Thym_prae	1991	4.67	50.1	4
Bomb_luco	Thym_prae	1991	4.67	50.1	1
Bomb_luco	Thym_prae	1991	4.671072	50.10372	4
Bomb_luco	Thym_prae	1991	4.671072	50.10372	2
Bomb_luco	Thym_prae	1991	4.67	50.1	2
Bomb_luco	Thym_prae	1991	4.67	50.1	3
Bomb_luco	Trif_hybr	1980	5.84	50.33	1
Bomb_luco	Trif_hybr	1980	5.845467	50.33274	1
Bomb_luco	Vacc_myrt	1978	6.126379	50.56593	1
Bomb_luco	Vacc_myrt	1980	5.84	50.24	2
Bomb_luco	Vacc_myrt	1980	5.84	50.33	6
Bomb_luco	Vacc_myrt	1989	5.77	50.24	1
Bomb_luco	Vacc_myrt	1989	5.77	50.24	1
Bomb_luco	Vacc_myrt	1980	5.840111	50.24292	2
Bomb_luco	Vacc_myrt	1980	5.845467	50.33274	6
Bomb_luco	Vacc_myrt	1978	6.1	50.52	3
Bomb_luco	Vacc_myrt	1986	6.08	50.5	3
Bomb_luco	Vacc_myrt	1988	5.77	50.24	1
Bomb_luco	Vacc_myrt	1989	5.77	50.24	1
Bomb_luco	Vacc_myrt	1976	6.054751	50.58213	1
Bomb_luco	Vacc_myrt	1978	6.100932	50.52033	3
Bomb_luco	Vacc_myrt	1976	6.08795	50.50201	2
Bomb_luco	Vacc_myrt	1976	6.08	50.5	2
Bomb_luco	Vacc_myrt	1976	6.05	50.58	1
Bomb_luco	Vacc_myrt	1986	6.08795	50.50201	3
Bomb_luco	Vacc_myrt	1978	6.12	50.56	1
Bomb_luco	Vacc_ulig	1989	5.77	50.24	2
Bomb_luco	Vacc_ulig	1976	5.923913	50.46573	1
Bomb_luco	Vacc_ulig	1976	5.92	50.46	1
Bomb_luco	Vacc_ulig	1989	5.77	50.24	6
Bomb_luco	Vacc_ulig	1989	5.77	50.24	1
Bomb_luco	Vacc_viti	1976	5.923913	50.46573	1
Bomb_luco	Vacc_viti	1976	5.92	50.46	1
Bomb_magn	Call_vulg	1976	5.92	50.46	1
Bomb_magn	Call_vulg	1976	5.923913	50.46573	3
Bomb_magn	Call_vulg	1976	5.92	50.46	3
Bomb_magn	Call_vulg	1976	5.923913	50.46573	1
Bomb_magn	Call_vulg	1994	5.45	49.75	1
Bomb_magn	Call_vulg	1994	5.450572	49.75704	1
Bomb_magn	Cyti_scop	1981	6.073312	50.51064	1
Bomb_magn	Cyti_scop	1981	6.07	50.51	1
Bomb_magn	Eric_tetr	1976	5.92	50.46	1
Bomb_magn	Eric_tetr	1976	5.923913	50.46573	1
Bomb_magn	Eric_tetr	1976	5.92	50.46	1
Bomb_magn	Eric_tetr	1976	5.923913	50.46573	1
Bomb_magn	Nart_ossi	1976	5.923913	50.46573	1
Bomb_magn	Nart_ossi	1976	5.92	50.46	1
Bomb_magn	Vacc_myrt	1976	6.08	50.5	1
Bomb_magn	Vacc_myrt	1976	6.08795	50.50201	1
Bomb_norv	Cent_jace	1999	6.058669	50.51926	1
Bomb_norv	Cent_jace	1999	6.05	50.51	1
Bomb_norv	Cent_jace	1999	6.062572	50.45639	2
Bomb_norv	Cent_jace	1999	6.06	50.45	2
Bomb_norv	Impa_glan	2008	5.62	50.17	3
Bomb_norv	Impa_glan	2008	5.626027	50.17599	3
Bomb_pasc	Ajug_rept	1980	5.297555	49.75118	4
Bomb_pasc	Ajug_rept	1981	6.073312	50.51064	1
Bomb_pasc	Ajug_rept	1980	5.29	49.75	4
Bomb_pasc	Ajug_rept	1981	6.07	50.51	1
Bomb_pasc	Ajug_rept	1995	4.572636	50.0871	1
Bomb_pasc	Ajug_rept	1995	4.57	50.08	1
Bomb_pasc	Alli_spha	1991	4.67	50.09	1
Bomb_pasc	Alli_spha	1991	4.670759	50.09473	1
Bomb_pasc	Anch_offi	1959	5.56	50.64	15
Bomb_pasc	Anti_maju	1959	5.56	50.64	4
Bomb_pasc	Aqui_vulg	1959	5.56	50.64	2
Bomb_pasc	Arme_mari	1959	5.56	50.64	2
Bomb_pasc	Astr_glyc	1991	4.67	50.09	1
Bomb_pasc	Astr_glyc	1993	4.671385	50.11271	1
Bomb_pasc	Astr_glyc	1993	4.67	50.11	1
Bomb_pasc	Astr_glyc	1993	4.67	50.11	1
Bomb_pasc	Astr_glyc	1993	4.671385	50.11271	1
Bomb_pasc	Astr_glyc	1991	4.670759	50.09473	1
Bomb_pasc	Bora_offi	1986	5.77	50.6	1
Bomb_pasc	Bora_offi	1986	5.77	50.6	1
Bomb_pasc	Bora_offi	1986	5.77	50.6	2
Bomb_pasc	Bora_offi	2008	5.567711	50.65404	4
Bomb_pasc	Bras_napu	1984	5.098581	50.28567	1
Bomb_pasc	Bras_napu	1984	4.59	50.21	1
Bomb_pasc	Bras_napu	1984	4.643732	50.1221	1
Bomb_pasc	Bras_napu	1985	4.61	50.09	1
Bomb_pasc	Bras_napu	1984	5.09	50.28	1
Bomb_pasc	Bras_napu	1986	5.82	49.56	1
Bomb_pasc	Bras_napu	1984	4.59	50.25	3
Bomb_pasc	Bras_napu	1984	4.78263	50.47083	5
Bomb_pasc	Bras_napu	1984	4.78263	50.47083	3
Bomb_pasc	Bras_napu	1984	4.78263	50.47083	9
Bomb_pasc	Bras_napu	1985	5.41	50.5	2
Bomb_pasc	Bras_napu	1984	4.981878	50.17978	1
Bomb_pasc	Bras_napu	1986	4.842242	50.19107	1
Bomb_pasc	Bras_napu	1984	4.592278	50.25773	3
Bomb_pasc	Bras_napu	1984	4.78	50.47	9
Bomb_pasc	Bras_napu	1985	4.697797	50.4631	2
Bomb_pasc	Bras_napu	1986	5.828421	49.5685	1
Bomb_pasc	Bras_napu	1985	4.748827	50.31844	1
Bomb_pasc	Bras_napu	1985	4.85	50.46	1
Bomb_pasc	Bras_napu	1984	4.98	50.17	1
Bomb_pasc	Bras_napu	1986	4.87	50.19	1
Bomb_pasc	Bras_napu	1986	4.872355	50.24456	2
Bomb_pasc	Bras_napu	1985	4.74	50.31	1
Bomb_pasc	Bras_napu	1985	4.69	50.46	3
Bomb_pasc	Bras_napu	1984	4.78	50.47	3
Bomb_pasc	Bras_napu	1985	4.61	50.09	1
Bomb_pasc	Bras_napu	1984	4.407845	50.18816	4
Bomb_pasc	Bras_napu	1985	5.418539	50.50432	2
Bomb_pasc	Bras_napu	1986	4.87	50.24	2
Bomb_pasc	Bras_napu	1986	4.84	50.19	1
Bomb_pasc	Bras_napu	1984	4.64	50.12	1
Bomb_pasc	Bras_napu	1984	4.981878	50.17978	1
Bomb_pasc	Bras_napu	1984	4.78	50.47	5
Bomb_pasc	Bras_napu	1984	4.98	50.17	1
Bomb_pasc	Bras_napu	1985	4.614858	50.09552	1
Bomb_pasc	Bras_napu	1985	4.614858	50.09552	1
Bomb_pasc	Bras_napu	1984	4.590781	50.21278	1
Bomb_pasc	Bras_napu	1984	4.4	50.18	4
Bomb_pasc	Bras_napu	1986	4.870245	50.19063	1
Bomb_pasc	Budd_davi	2009	5.03	50.51	2
Bomb_pasc	Call_vulg	1976	5.92	50.46	1
Bomb_pasc	Call_vulg	1976	5.92	50.46	1
Bomb_pasc	Call_vulg	1976	5.923913	50.46573	1
Bomb_pasc	Call_vulg	1976	5.923913	50.46573	1
Bomb_pasc	Call_vulg	1976	5.923913	50.46573	1
Bomb_pasc	Call_vulg	1976	5.92	50.46	1
Bomb_pasc	Call_vulg	2002	4.931919	49.98274	3
Bomb_pasc	Call_vulg	2002	4.93	49.98	3
Bomb_pasc	Camp_rapu	1983	5.77	50.6	1
Bomb_pasc	Camp_rapu	1983	5.77	50.6	1
Bomb_pasc	Camp_rapu	1986	5.77	50.6	1
Bomb_pasc	Camp_rotu	2003	4.65	50.07	1
Bomb_pasc	Camp_rotu	2003	4.656164	50.07695	1
Bomb_pasc	Card_cris	1959	5.56	50.64	3
Bomb_pasc	Cent_cyan	1985	5.565753	50.6181	1
Bomb_pasc	Cent_cyan	1985	5.56	50.61	1
Bomb_pasc	Cent_cyan	2009	4.905773	50.37894	1
Bomb_pasc	Cent_cyan	2009	4.9	50.37	1
Bomb_pasc	Cent_jace	1998	4.7	50.16	1
Bomb_pasc	Cent_jace	1999	6.06	50.45	5
Bomb_pasc	Cent_jace	1999	6.06	50.45	1
Bomb_pasc	Cent_jace	1999	4.238394	50.13612	1
Bomb_pasc	Cent_jace	1999	6.303313	50.43524	6
Bomb_pasc	Cent_jace	1999	6.21	50.46	1
Bomb_pasc	Cent_jace	1999	5.71	50.47	2
Bomb_pasc	Cent_jace	1999	6.05	50.51	2
Bomb_pasc	Cent_jace	1998	4.701257	50.16624	1
Bomb_pasc	Cent_jace	1999	5.713322	50.47983	1
Bomb_pasc	Cent_jace	1999	5.71	50.47	1
Bomb_pasc	Cent_jace	1999	6.034436	50.45568	4
Bomb_pasc	Cent_jace	1999	6.062572	50.45639	5
Bomb_pasc	Cent_jace	1999	6.217345	50.4602	1
Bomb_pasc	Cent_jace	1999	6.06	50.45	1
Bomb_pasc	Cent_jace	1999	6.062572	50.45639	5
Bomb_pasc	Cent_jace	1999	5.713322	50.47983	2
Bomb_pasc	Cent_jace	1999	6.03	50.45	4
Bomb_pasc	Cent_jace	1999	6.062572	50.45639	1
Bomb_pasc	Cent_jace	1999	6.3	50.43	6
Bomb_pasc	Cent_jace	1999	6.058669	50.51926	2
Bomb_pasc	Cent_jace	1999	4.210414	50.13642	3
Bomb_pasc	Cent_jace	1999	6.06	50.45	5
Bomb_pasc	Cent_jace	1999	4.21	50.13	3
Bomb_pasc	Cent_jace	1999	4.23	50.13	1
Bomb_pasc	Cent_jace	1999	6.062572	50.45639	1
Bomb_pasc	Clar_ungu	1959	5.56	50.64	11
Bomb_pasc	Clin_vulg	2000	4.656164	50.07695	4
Bomb_pasc	Clin_vulg	2003	4.656164	50.07695	1
Bomb_pasc	Clin_vulg	2003	4.65	50.07	1
Bomb_pasc	Clin_vulg	2000	4.65	50.07	4
Bomb_pasc	Cory_chei	1984	5.54	50.52	1
Bomb_pasc	Cory_chei	1984	5.54678	50.52857	1
Bomb_pasc	Cosm_bipi	2003	4.969703	49.88316	1
Bomb_pasc	Cosm_bipi	2003	4.96	49.88	1
Bomb_pasc	Crat_mono	1993	4.671385	50.11271	3
Bomb_pasc	Crat_mono	1993	4.67	50.11	3
Bomb_pasc	Daph_meze	1987	4.868198	50.49647	1
Bomb_pasc	Daph_meze	1987	4.86	50.5	1
Bomb_pasc	Daph_meze	1987	4.86	50.49	1
Bomb_pasc	Digi_purp	1959	5.56	50.64	2
Bomb_pasc	Digi_purp	1980	5.84	50.33	1
Bomb_pasc	Digi_purp	1980	5.845467	50.33274	1
Bomb_pasc	Digi_purp	1977	5.77	50.6	1
Bomb_pasc	Dips_full	2007	5.024249	50.18805	5
Bomb_pasc	Echi_spha	1959	5.56	50.64	6
Bomb_pasc	Echi_vulg	1959	5.56	50.64	7
Bomb_pasc	Echi_vulg	1991	4.671072	50.10372	4
Bomb_pasc	Echi_vulg	1991	4.671072	50.10372	2
Bomb_pasc	Echi_vulg	1991	4.68	50.09	1
Bomb_pasc	Echi_vulg	1991	4.671072	50.10372	4
Bomb_pasc	Echi_vulg	1991	4.671072	50.10372	8
Bomb_pasc	Echi_vulg	1991	4.684734	50.09453	1
Bomb_pasc	Echi_vulg	1991	4.68	50.09	1
Bomb_pasc	Echi_vulg	1991	4.67	50.1	2
Bomb_pasc	Echi_vulg	1991	4.67	50.1	4
Bomb_pasc	Echi_vulg	1991	4.67	50.1	8
Bomb_pasc	Echi_vulg	1991	4.684734	50.09453	1
Bomb_pasc	Echi_vulg	2001	4.748827	50.31844	2
Bomb_pasc	Echi_vulg	1991	4.67	50.1	4
Bomb_pasc	Echi_vulg	1991	4.684734	50.09453	1
Bomb_pasc	Echi_vulg	2001	4.74	50.31	2
Bomb_pasc	Echi_vulg	1991	4.67	50.1	4
Bomb_pasc	Echi_vulg	2006	5.134635	50.15009	3
Bomb_pasc	Echi_vulg	1991	4.671072	50.10372	4
Bomb_pasc	Echi_vulg	1991	4.68	50.09	1
Bomb_pasc	Echi_vulg	2006	5.121444	50.16832	5
Bomb_pasc	Epil_angu	1980	5.845467	50.33274	1
Bomb_pasc	Epil_angu	1980	5.84	50.33	1
Bomb_pasc	Epil_angu	1976	5.923913	50.46573	1
Bomb_pasc	Epil_angu	1976	5.92	50.46	1
Bomb_pasc	Epil_angu	2008	5.777816	50.13648	6
Bomb_pasc	Epil_angu	2008	5.78333	50.13334	6
Bomb_pasc	Eric_tetr	1988	5.77	50.24	1
Bomb_pasc	Eric_tetr	1976	5.923913	50.46573	2
Bomb_pasc	Eric_tetr	1976	5.92	50.46	2
Bomb_pasc	Erys_chei	1959	5.56	50.64	2
Bomb_pasc	Eupa_cann	1978	5.6	50.59	1
Bomb_pasc	Eupa_cann	1978	5.606626	50.59021	1
Bomb_pasc	Gale_offi	1991	4.670759	50.09473	1
Bomb_pasc	Gale_offi	1991	4.67	50.09	1
Bomb_pasc	Gale_offi	1991	4.67	50.09	1
Bomb_pasc	Gale_offi	1991	4.670759	50.09473	1
Bomb_pasc	Gale_tetr	1959	5.56	50.64	2
Bomb_pasc	Gale_tetr	1986	5.74	50.61	2
Bomb_pasc	Geum_riva	1995	4.27	50.1	2
Bomb_pasc	Geum_riva	1995	4.279643	50.1087	2
Bomb_pasc	Glec_hede	1959	5.56	50.64	4
Bomb_pasc	Glec_hede	1984	4.691072	50.27433	2
Bomb_pasc	Glec_hede	1987	5.77	50.6	1
Bomb_pasc	Glec_hede	1985	4.6	50.21	2
Bomb_pasc	Glec_hede	1985	5.547264	50.53756	7
Bomb_pasc	Glec_hede	1984	4.69	50.27	2
Bomb_pasc	Glec_hede	1985	4.604791	50.21259	2
Bomb_pasc	Glec_hede	1984	4.831337	50.2722	5
Bomb_pasc	Glec_hede	1984	4.83	50.27	5
Bomb_pasc	Glec_hede	1985	5.54	50.53	7
Bomb_pasc	Heli_numm	1991	4.67	50.09	1
Bomb_pasc	Heli_numm	1991	4.67	50.09	1
Bomb_pasc	Heli_numm	1991	4.670759	50.09473	1
Bomb_pasc	Heli_numm	1991	4.670759	50.09473	1
Bomb_pasc	Hera_spho	2009	4.210414	50.13642	1
Bomb_pasc	Hera_spho	2009	4.21	50.13	1
Bomb_pasc	Hibi_syri	1959	5.56	50.64	3
Bomb_pasc	Hord_dist	1985	5.65	50.69	1
Bomb_pasc	Hord_dist	1985	5.655034	50.69706	1
Bomb_pasc	Hyac_non-	1984	5.54678	50.52857	1
Bomb_pasc	Hyac_non-	1984	5.54	50.52	1
Bomb_pasc	Hype_perf	1959	5.56	50.64	3
Bomb_pasc	Hype_perf	1991	4.684734	50.09453	1
Bomb_pasc	Hype_perf	1991	4.68	50.09	1
Bomb_pasc	Hype_perf	1991	4.67	50.09	2
Bomb_pasc	Hype_perf	2008	5.654006	50.17536	1
Bomb_pasc	Hype_perf	2008	5.65	50.17	1
Bomb_pasc	Hype_perf	1991	4.670759	50.09473	2
Bomb_pasc	Hyss_offi	1959	5.56	50.64	16
Bomb_pasc	Impa_glan	1983	5.77	50.6	1
Bomb_pasc	Impa_glan	1986	5.77	50.6	4
Bomb_pasc	Impa_glan	1987	5.77	50.6	2
Bomb_pasc	Impa_glan	1983	5.77	50.6	10
Bomb_pasc	Impa_glan	2008	5.626027	50.17599	3
Bomb_pasc	Impa_glan	2008	5.62	50.17	3
Bomb_pasc	Iris_germ	1959	5.56	50.64	1
Bomb_pasc	Iris_germ	1959	5.567222	50.64505	1
Bomb_pasc	Iris_pseu	1959	5.56	50.64	3
Bomb_pasc	Iris_pseu	1959	5.567222	50.64505	3
Bomb_pasc	Knau_arve	1991	4.67	50.09	1
Bomb_pasc	Knau_arve	1991	4.670759	50.09473	1
Bomb_pasc	Lami_albu	1961	5.65	50.65	1
Bomb_pasc	Lami_albu	1959	5.56	50.64	10
Bomb_pasc	Lami_albu	1961	5.45	50.35	2
Bomb_pasc	Lami_albu	1984	4.26	50.09	1
Bomb_pasc	Lami_albu	1984	5.04	50.29	1
Bomb_pasc	Lami_albu	1988	4.512697	50.4027	1
Bomb_pasc	Lami_albu	1987	5.718482	50.56966	1
Bomb_pasc	Lami_albu	1984	4.69	50.27	1
Bomb_pasc	Lami_albu	1984	4.83	50.27	10
Bomb_pasc	Lami_albu	1984	4.831337	50.2722	10
Bomb_pasc	Lami_albu	1985	4.614858	50.09552	1
Bomb_pasc	Lami_albu	1985	4.642809	50.09513	8
Bomb_pasc	Lami_albu	1985	4.57	50.08	6
Bomb_pasc	Lami_albu	1981	6.073312	50.51064	1
Bomb_pasc	Lami_albu	1984	4.87	50.33	2
Bomb_pasc	Lami_albu	1986	5.68	50.16	2
Bomb_pasc	Lami_albu	1985	4.600883	50.09571	7
Bomb_pasc	Lami_albu	1984	5.77	50.6	1
Bomb_pasc	Lami_albu	1985	4.55	50.08	3
Bomb_pasc	Lami_albu	1984	4.691072	50.27433	1
Bomb_pasc	Lami_albu	1985	4.6	50.09	5
Bomb_pasc	Lami_albu	1988	4.51	50.4	1
Bomb_pasc	Lami_albu	1981	6.07	50.51	1
Bomb_pasc	Lami_albu	1985	4.558663	50.0873	3
Bomb_pasc	Lami_albu	1984	5.408568	50.58548	1
Bomb_pasc	Lami_albu	1980	5.297555	49.75118	2
Bomb_pasc	Lami_albu	1987	5.56	50.64	1
Bomb_pasc	Lami_albu	1984	4.875887	50.33445	2
Bomb_pasc	Lami_albu	1986	4.498064	50.3849	1
Bomb_pasc	Lami_albu	1985	4.600883	50.09571	5
Bomb_pasc	Lami_albu	1984	5.284529	49.76943	1
Bomb_pasc	Lami_albu	1985	4.6	50.09	7
Bomb_pasc	Lami_albu	1980	5.29	49.75	2
Bomb_pasc	Lami_albu	1987	5.74	50.56	1
Bomb_pasc	Lami_albu	1980	4.687895	50.18443	5
Bomb_pasc	Lami_albu	1986	4.5	50.38334	1
Bomb_pasc	Lami_albu	1985	4.61	50.09	1
Bomb_pasc	Lami_albu	1985	4.572636	50.0871	6
Bomb_pasc	Lami_albu	1985	4.64	50.09	8
Bomb_pasc	Lami_albu	1984	5.28	49.76	1
Bomb_pasc	Lami_albu	1986	5.681481	50.16573	2
Bomb_pasc	Lami_albu	1984	5.08	50.34	3
Bomb_pasc	Lami_albu	1984	5.4	50.58	1
Bomb_pasc	Lami_albu	1984	4.265425	50.09986	1
Bomb_pasc	Lami_albu	1987	5.71	50.56	1
Bomb_pasc	Lami_albu	1980	4.68	50.18	5
Bomb_pasc	Lami_albu	1993	4.67	50.11	4
Bomb_pasc	Lami_albu	1993	4.67	50.11	2
Bomb_pasc	Lami_albu	1993	4.67	50.11	2
Bomb_pasc	Lami_albu	1993	4.671385	50.11271	2
Bomb_pasc	Lami_albu	1993	4.671385	50.11271	4
Bomb_pasc	Lami_albu	1993	4.67	50.11	1
Bomb_pasc	Lami_albu	1993	4.657715	50.1219	1
Bomb_pasc	Lami_albu	1993	4.671385	50.11271	1
Bomb_pasc	Lami_albu	1993	4.65	50.12	1
Bomb_pasc	Lami_albu	1993	4.671385	50.11271	2
Bomb_pasc	Lami_gale	1959	5.56	50.64	3
Bomb_pasc	Lami_gale	1984	4.83	50.27	1
Bomb_pasc	Lami_gale	1984	4.831337	50.2722	1
Bomb_pasc	Lami_gale	1986	4.5	50.38334	1
Bomb_pasc	Lami_gale	1986	4.498064	50.3849	1
Bomb_pasc	Lami_gale	1987	4.704137	50.24715	1
Bomb_pasc	Lami_gale	1987	4.7	50.24	1
Bomb_pasc	Lami_glab	1985	5.830237	50.54901	1
Bomb_pasc	Lami_glab	1985	5.83	50.54	1
Bomb_pasc	Lami_macu	1984	4.831337	50.2722	3
Bomb_pasc	Lami_macu	1984	4.875887	50.33445	1
Bomb_pasc	Lami_macu	1984	4.87	50.33	1
Bomb_pasc	Lami_macu	1984	4.83	50.27	3
Bomb_pasc	Lami_purp	1984	4.98	50.17	1
Bomb_pasc	Lami_purp	1985	4.614858	50.09552	1
Bomb_pasc	Lami_purp	1985	4.61	50.09	1
Bomb_pasc	Lami_purp	1984	4.87	50.33	1
Bomb_pasc	Lami_purp	1984	5.04	50.29	1
Bomb_pasc	Lami_purp	1984	4.981878	50.17978	1
Bomb_pasc	Lami_purp	1987	4.901463	50.27107	1
Bomb_pasc	Lami_purp	1987	4.9	50.27	1
Bomb_pasc	Lami_purp	1984	4.875887	50.33445	1
Bomb_pasc	Lath_sylv	1959	5.56	50.64	3
Bomb_pasc	Lath_vern	1978	6.303824	50.42626	13
Bomb_pasc	Lath_vern	1978	6.3	50.42	13
Bomb_pasc	Lava_angu	2008	5.803885	49.62308	2
Bomb_pasc	Lava_angu	2008	5.800556	49.62333	2
Bomb_pasc	Lava_angu	2006	4.88	50.11	1
Bomb_pasc	Lava_angu	2006	4.881421	50.11849	1
Bomb_pasc	Lina_purp	1959	5.56	50.64	5
Bomb_pasc	Lina_vulg	1959	5.56	50.64	2
Bomb_pasc	Lith_offi	1993	4.67	50.11	1
Bomb_pasc	Lith_offi	1993	4.671385	50.11271	1
Bomb_pasc	Lotu_corn	1976	5.923913	50.46573	1
Bomb_pasc	Lotu_corn	1976	5.92	50.46	1
Bomb_pasc	Lotu_corn	1993	5.5	50.05	1
Bomb_pasc	Lotu_corn	1991	4.67	50.1	1
Bomb_pasc	Lotu_corn	1991	4.670759	50.09473	1
Bomb_pasc	Lotu_corn	1991	4.67	50.09	1
Bomb_pasc	Lotu_corn	1991	4.671072	50.10372	1
Bomb_pasc	Lupi_lute	1959	5.56	50.64	10
Bomb_pasc	Maho_aqui	1983	5.551632	50.61841	1
Bomb_pasc	Maho_aqui	1983	5.55	50.61	1
Bomb_pasc	Medi_sati	1959	5.56	50.64	2
Bomb_pasc	Meli_alti	1991	4.67	50.09	1
Bomb_pasc	Meli_alti	1993	4.671385	50.11271	1
Bomb_pasc	Meli_alti	1991	4.670759	50.09473	1
Bomb_pasc	Meli_alti	1993	4.67	50.11	1
Bomb_pasc	Musc_arme	1987	4.485126	50.42104	1
Bomb_pasc	Musc_arme	1987	4.48	50.42	1
Bomb_pasc	Orig_vulg	1959	5.56	50.64	3
Bomb_pasc	Orig_vulg	1991	4.67	50.09	1
Bomb_pasc	Orig_vulg	1991	4.671072	50.10372	2
Bomb_pasc	Orig_vulg	1993	4.67	50.11	1
Bomb_pasc	Orig_vulg	1993	4.671385	50.11271	1
Bomb_pasc	Orig_vulg	1991	4.670759	50.09473	1
Bomb_pasc	Orig_vulg	1991	4.67	50.1	2
Bomb_pasc	Papa_rhoe	2009	4.9	50.37	2
Bomb_pasc	Papa_rhoe	2009	4.905773	50.37894	2
Bomb_pasc	Phas_vulg	1959	5.56	50.64	5
Bomb_pasc	Phas_vulg	1985	5.6131	50.707	1
Bomb_pasc	Phas_vulg	1985	5.61	50.7	1
Bomb_pasc	Picr_hier	1978	5.608116	50.61716	1
Bomb_pasc	Picr_hier	1978	5.606626	50.59021	2
Bomb_pasc	Picr_hier	1978	5.6	50.61	1
Bomb_pasc	Picr_hier	1978	5.6	50.59	2
Bomb_pasc	Prim_veri	1986	4.598302	50.43753	1
Bomb_pasc	Prim_veri	1986	4.598302	50.43753	1
Bomb_pasc	Prim_veri	1986	4.59	50.43	1
Bomb_pasc	Prim_veri	1986	4.59	50.43	1
Bomb_pasc	Pulm_moll	1961	5.45	50.35	2
Bomb_pasc	Ranu_fica	1986	4.48	50.4	1
Bomb_pasc	Ranu_fica	1984	5.77	50.6	1
Bomb_pasc	Ranu_fica	1986	4.484564	50.40306	1
Bomb_pasc	Ribe_nigr	1984	4.93	50.04	5
Bomb_pasc	Rubu_idae	1976	5.92	50.46	1
Bomb_pasc	Rubu_idae	1976	5.923913	50.46573	1
Bomb_pasc	Rudb_laci	1959	5.56	50.64	8
Bomb_pasc	Salv_offi	1961	5.65	50.65	2
Bomb_pasc	Salv_offi	1959	5.56	50.64	6
Bomb_pasc	Salv_vert	1959	5.56	50.64	4
Bomb_pasc	Scro_nodo	1983	5.77	50.6	2
[truncated: 3,157 more rows]
