# Supplementary material for: Loss of pollinator specialization revealed by historical opportunistic data: Insights from network-based analysis
Source: PLoS One. 2020 Jul 13;15(7):e0235890. doi: 10.1371/journal.pone.0235890 (PMC7357768; doi:10.1371/journal.pone.0235890)
Supplement: S1 Data — (ZIP) [file pone.0235890.s004.zip › networks.txt]

bee_sp	plant_sp	period
Andr_chre	Acer_camp	1930-1969
Andr_haem	Acer_camp	1930-1969
Andr_helv	Acer_camp	1930-1969
Andr_niti	Acer_camp	1930-1969
Andr_sabu	Acer_camp	1930-1969
Andr_semi	Acer_camp	1930-1969
Andr_wilk	Acer_camp	1930-1969
Chel_flor	Acer_camp	1930-1969
Andr_barb	Acer_pseu	1930-1969
Andr_haem	Acer_pseu	1930-1969
Andr_sabu	Acer_pseu	1930-1969
Andr_syna	Acer_pseu	1930-1969
Lasi_fulv	Acer_pseu	1930-1969
Lasi_sexs	Acer_pseu	1930-1969
Noma_flav	Acer_pseu	1930-1969
Coll_davi	Achi_mill	1930-1969
Andr_haem	Aego_poda	1930-1969
Andr_prox	Aego_poda	1930-1969
Andr_semi	Aego_poda	1930-1969
Hyla_hyal	Aego_poda	1930-1969
Bomb_terr	Alce_rose	1930-1969
Bomb_lapi	Alli_cepa	1930-1969
Andr_cine	Alli_peti	1930-1969
Andr_flav	Alli_peti	1930-1969
Andr_niti	Alli_peti	1930-1969
Andr_subo	Alli_peti	1930-1969
Lasi_niti	Alli_peti	1930-1969
Lasi_fulv	Alli_ursi	1930-1969
Lasi_calc	Alys_saxa	1930-1969
Anth_mani	Anch_offi	1930-1969
Bomb_hypn	Anch_offi	1930-1969
Bomb_pasc	Anch_offi	1930-1969
Bomb_prat	Anch_offi	1930-1969
Bomb_terr	Anch_offi	1930-1969
Mele_albi	Anch_offi	1930-1969
Osmi_bicr	Anch_offi	1930-1969
Bomb_terr	Anem_coro	1930-1969
Andr_helv	Anem_nemo	1930-1969
Bomb_terr	Ange_arch	1930-1969
Bomb_terr	Ange_sylv	1930-1969
Euce_long	Anth_vuln	1930-1969
Bomb_pasc	Anti_maju	1930-1969
Bomb_hort	Aqui_vulg	1930-1969
Bomb_pasc	Aqui_vulg	1930-1969
Osmi_bicr	Aqui_vulg	1930-1969
Andr_cine	Arab_alpi	1930-1969
Osmi_bicr	Arab_alpi	1930-1969
Bomb_hort	Arme_mari	1930-1969
Bomb_pasc	Arme_mari	1930-1969
Osmi_bicr	Arme_mari	1930-1969
Bomb_prat	Atro_bell	1930-1969
Osmi_bicr	Aubr_delt	1930-1969
Anth_mani	Ball_nigr	1930-1969
Noma_flav	Barb_vulg	1930-1969
Andr_chre	Bell_pere	1930-1969
Andr_grav	Bell_pere	1930-1969
Andr_haem	Bell_pere	1930-1969
Andr_labi	Bell_pere	1930-1969
Lasi_line	Bell_pere	1930-1969
Lasi_paux	Bell_pere	1930-1969
Andr_semi	Bert_inca	1930-1969
Lasi_fulv	Bert_inca	1930-1969
Andr_bico	Bryo_dioi	1930-1969
Andr_flav	Bryo_dioi	1930-1969
Andr_flor	Bryo_dioi	1930-1969
Hali_tumu	Bryo_dioi	1930-1969
Lasi_albi	Bryo_dioi	1930-1969
Lasi_mori	Bryo_dioi	1930-1969
Bomb_terr	Budd_davi	1930-1969
Bomb_lapi	Cale_offi	1930-1969
Andr_fusc	Call_vulg	1930-1969
Noma_good	Call_vulg	1930-1969
Chel_camp	Camp_patu	1930-1969
Andr_curv	Camp_pers	1930-1969
Chel_camp	Camp_pers	1930-1969
Hyla_comm	Camp_pers	1930-1969
Andr_curv	Camp_rapn	1930-1969
Andr_pand	Camp_rapn	1930-1969
Chel_camp	Camp_rapn	1930-1969
Chel_dist	Camp_rapn	1930-1969
Chel_rapu	Camp_rapn	1930-1969
Chel_camp	Camp_rapu	1930-1969
Meli_haem	Camp_rapu	1930-1969
Andr_coit	Camp_rotu	1930-1969
Andr_pand	Camp_rotu	1930-1969
Chel_camp	Camp_rotu	1930-1969
Chel_rapu	Camp_rotu	1930-1969
Dufo_dent	Camp_rotu	1930-1969
Hali_tumu	Camp_rotu	1930-1969
Lasi_frat	Camp_rotu	1930-1969
Lasi_mori	Camp_rotu	1930-1969
Meli_haem	Camp_rotu	1930-1969
Chel_camp	Camp_trac	1930-1969
Chel_rapu	Camp_trac	1930-1969
Dufo_dent	Camp_trac	1930-1969
Meli_haem	Camp_trac	1930-1969
Andr_barb	Caps_burs	1930-1969
Andr_niga	Caps_burs	1930-1969
Andr_pili	Card_cris	1930-1969
Bomb_pasc	Card_cris	1930-1969
Hali_quad	Card_cris	1930-1969
Mega_vers	Card_cris	1930-1969
Osmi_bicr	Card_prat	1930-1969
Andr_angu	Carp_betu	1930-1969
Hopl_papa	Cent_cyan	1930-1969
Andr_coit	Cent_jace	1930-1969
Andr_hatt	Cent_jace	1930-1969
Cera_cyan	Cent_jace	1930-1969
Hali_quad	Cent_jace	1930-1969
Hali_scab	Cent_jace	1930-1969
Hali_sexc	Cent_jace	1930-1969
Lasi_leuz	Cent_jace	1930-1969
Meli_tric	Cent_jace	1930-1969
Hali_rubi	Cent_scab	1930-1969
Mega_lago	Cent_scab	1930-1969
Lasi_niti	Cera_glom	1930-1969
Andr_prox	Chae_temu	1930-1969
Hali_tumu	Cirs_arve	1930-1969
Lasi_calc	Cirs_arve	1930-1969
Hali_sexc	Cirs_vulg	1930-1969
Lasi_calc	Cirs_vulg	1930-1969
Bomb_lapi	Clar_ungu	1930-1969
Bomb_pasc	Clar_ungu	1930-1969
Bomb_terr	Clar_ungu	1930-1969
Bomb_terr	Conv_arve	1930-1969
Andr_grav	Corn_mas	1930-1969
Lasi_fulv	Corn_mas	1930-1969
Andr_chre	Corn_sang	1930-1969
Andr_haem	Corn_sang	1930-1969
Andr_sabu	Corn_sang	1930-1969
Andr_vari	Corn_sang	1930-1969
Noma_albo	Corn_sang	1930-1969
Anth_plum	Cory_soli	1930-1969
Bomb_terr	Cory_soli	1930-1969
Bomb_lapi	Cosm_bipi	1930-1969
Bomb_terr	Cosm_bipi	1930-1969
Bomb_hypn	Coto_simo	1930-1969
Bomb_lapi	Coto_simo	1930-1969
Andr_niga	Crep_capi	1930-1969
Heri_trun	Crep_capi	1930-1969
Lasi_calc	Crep_capi	1930-1969
Lasi_vill	Crep_capi	1930-1969
Andr_sche	Cruc_laev	1930-1969
Anth_mani	Cymb_mura	1930-1969
Andr_angu	Cyti_scop	1930-1969
Andr_niga	Cyti_scop	1930-1969
Andr_sche	Cyti_scop	1930-1969
Andr_minu	Dauc_caro	1930-1969
Hali_rubi	Dauc_caro	1930-1969
Hyla_hyal	Dauc_caro	1930-1969
Lasi_albi	Dauc_caro	1930-1969
Lasi_lati	Dauc_caro	1930-1969
Lasi_sexn	Dauc_caro	1930-1969
Sphe_geof	Dauc_caro	1930-1969
Mele_albi	Dian_barb	1930-1969
Bomb_hort	Dian_cary	1930-1969
Bomb_terr	Dice_spec	1930-1969
Bomb_hort	Digi_lute	1930-1969
Andr_coit	Digi_purp	1930-1969
Anth_mani	Digi_purp	1930-1969
Bomb_hort	Digi_purp	1930-1969
Bomb_pasc	Digi_purp	1930-1969
Lasi_sexn	Digi_purp	1930-1969
Bomb_lapi	Echi_spha	1930-1969
Bomb_pasc	Echi_spha	1930-1969
Bomb_terr	Echi_spha	1930-1969
Bomb_pasc	Echi_vulg	1930-1969
Chel_rapu	Echi_vulg	1930-1969
Hopl_adun	Echi_vulg	1930-1969
Hopl_anth	Echi_vulg	1930-1969
Lasi_calc	Epil_angu	1930-1969
Lasi_frat	Epil_angu	1930-1969
Mega_lapp	Epil_angu	1930-1969
Bomb_terr	Epil_hirs	1930-1969
Lasi_calc	Eric_carn	1930-1969
Anth_plum	Erys_chei	1930-1969
Bomb_pasc	Erys_chei	1930-1969
Osmi_bicr	Erys_chei	1930-1969
Andr_semi	Euph_esul	1930-1969
Andr_coit	Fran_alnu	1930-1969
Andr_fuca	Fran_alnu	1930-1969
Andr_haem	Fran_alnu	1930-1969
Bomb_prat	Fran_alnu	1930-1969
Noma_stri	Fran_alnu	1930-1969
Osmi_corn	Gala_niva	1930-1969
Bomb_pasc	Gale_tetr	1930-1969
Andr_lapp	Geni_angl	1930-1969
Andr_simi	Geni_pilo	1930-1969
Andr_angu	Gera_pusi	1930-1969
Lasi_parv	Gera_pusi	1930-1969
Andr_angu	Gera_pyre	1930-1969
Andr_angu	Gera_robe	1930-1969
Andr_bico	Gera_robe	1930-1969
Chel_camp	Gera_robe	1930-1969
Andr_curv	Gera_sang	1930-1969
Andr_sche	Gera_sang	1930-1969
Osmi_spin	Gera_sang	1930-1969
Andr_bico	Glec_hede	1930-1969
Andr_niti	Glec_hede	1930-1969
Andr_prox	Glec_hede	1930-1969
Anth_plum	Glec_hede	1930-1969
Bomb_pasc	Glec_hede	1930-1969
Bomb_prat	Glec_hede	1930-1969
Osmi_bicr	Glec_hede	1930-1969
Hali_tumu	Hele_autu	1930-1969
Lasi_calc	Hell_viri	1930-1969
Osmi_bicr	Hell_viri	1930-1969
Andr_bico	Hera_spho	1930-1969
Andr_chre	Hera_spho	1930-1969
Andr_haem	Hera_spho	1930-1969
Andr_sabu	Hera_spho	1930-1969
Bomb_terr	Hera_spho	1930-1969
Bomb_pasc	Hibi_syri	1930-1969
Lasi_calc	Hier_laev	1930-1969
Lasi_leuz	Hier_laev	1930-1969
Lasi_mori	Hier_laev	1930-1969
Andr_curv	Hipp_como	1930-1969
Osmi_andr	Hipp_como	1930-1969
Osmi_rufo	Hipp_como	1930-1969
Bomb_pasc	Hype_perf	1930-1969
Bomb_terr	Hype_perf	1930-1969
Cera_cyan	Hypo_radi	1930-1969
Dufo_minu	Hypo_radi	1930-1969
Hali_rubi	Hypo_radi	1930-1969
Hali_tumu	Hypo_radi	1930-1969
Lasi_calc	Hypo_radi	1930-1969
Lasi_leuz	Hypo_radi	1930-1969
Lasi_vill	Hypo_radi	1930-1969
Panu_calc	Hypo_radi	1930-1969
Bomb_hypn	Hyss_offi	1930-1969
Bomb_lapi	Hyss_offi	1930-1969
Bomb_pasc	Hyss_offi	1930-1969
Bomb_terr	Hyss_offi	1930-1969
Osmi_spin	Inul_sali	1930-1969
Bomb_pasc	Iris_germ	1930-1969
Bomb_pasc	Iris_pseu	1930-1969
Hali_sexc	Knau_arve	1930-1969
Andr_haem	Lami_albu	1930-1969
Anth_aest	Lami_albu	1930-1969
Anth_plum	Lami_albu	1930-1969
Bomb_lapi	Lami_albu	1930-1969
Bomb_pasc	Lami_albu	1930-1969
Bomb_terr	Lami_albu	1930-1969
Bomb_pasc	Lami_gale	1930-1969
Anth_plum	Lami_hybr	1930-1969
Anth_aest	Lami_macu	1930-1969
Anth_plum	Lami_macu	1930-1969
Anth_plum	Lami_purp	1930-1969
Mega_eric	Lath_lati	1930-1969
Andr_lath	Lath_lini	1930-1969
Euce_long	Lath_lini	1930-1969
Osmi_pili	Lath_lini	1930-1969
Andr_lath	Lath_prat	1930-1969
Euce_long	Lath_prat	1930-1969
Trac_byss	Lath_prat	1930-1969
Bomb_pasc	Lath_sylv	1930-1969
Euce_long	Lath_sylv	1930-1969
Mega_eric	Lath_sylv	1930-1969
Mega_will	Lath_sylv	1930-1969
Dufo_minu	Leon_autu	1930-1969
Lasi_paux	Leon_autu	1930-1969
Coll_davi	Leuc_vulg	1930-1969
Lasi_lati	Limo_vulg	1930-1969
Bomb_pasc	Lina_purp	1930-1969
Andr_coit	Lina_vulg	1930-1969
Bomb_pasc	Lina_vulg	1930-1969
Andr_flor	Loni_peri	1930-1969
Anth_plum	Loni_peri	1930-1969
Bomb_hort	Loni_peri	1930-1969
Bomb_hypn	Loni_peri	1930-1969
Andr_labt	Lotu_corn	1930-1969
Hopl_clav	Lotu_corn	1930-1969
Mega_will	Lotu_corn	1930-1969
Osmi_auru	Lotu_corn	1930-1969
Osmi_bicr	Lotu_corn	1930-1969
Osmi_rufo	Lotu_corn	1930-1969
Osmi_xant	Lotu_corn	1930-1969
Macr_fulv	Lotu_pedu	1930-1969
Bomb_pasc	Lupi_lute	1930-1969
Bomb_terr	Lupi_lute	1930-1969
Macr_euro	Lysi_vulg	1930-1969
Macr_fulv	Lysi_vulg	1930-1969
Andr_niti	Maho_aqui	1930-1969
Bomb_prat	Maho_aqui	1930-1969
Osmi_bicr	Maho_aqui	1930-1969
Osmi_corn	Maho_aqui	1930-1969
Osmi_bicr	Malu_sylv	1930-1969
Osmi_corn	Malu_sylv	1930-1969
Chel_rapu	Malv_mosc	1930-1969
Macr_fulv	Malv_mosc	1930-1969
Meli_haem	Malv_mosc	1930-1969
Bomb_hypn	Malv_sylv	1930-1969
Bomb_lapi	Malv_sylv	1930-1969
Bomb_terr	Malv_sylv	1930-1969
Lasi_mori	Malv_sylv	1930-1969
Meli_haem	Malv_sylv	1930-1969
Osmi_bicr	Malv_sylv	1930-1969
Anth_mani	Marr_vulg	1930-1969
Anth_quad	Marr_vulg	1930-1969
Bomb_hypn	Marr_vulg	1930-1969
Mega_eric	Marr_vulg	1930-1969
Coll_davi	Matr_cham	1930-1969
Bomb_pasc	Medi_sati	1930-1969
Meli_lepo	Medi_sati	1930-1969
Andr_ovat	Meli_offi	1930-1969
Anth_mani	Miso_oron	1930-1969
Noma_flav	Myos_aqua	1930-1969
Anth_mani	Nepe_cata	1930-1969
Anth_quad	Nepe_cata	1930-1969
Meli_tric	Odon_vern	1930-1969
Mega_eric	Onon_spin	1930-1969
Bomb_pasc	Orig_vulg	1930-1969
Bomb_terr	Orig_vulg	1930-1969
Bomb_terr	Papa_orie	1930-1969
Osmi_bicr	Papa_orie	1930-1969
Andr_fuca	Pers_bist	1930-1969
Bomb_lapi	Phac_tana	1930-1969
Bomb_prat	Phac_tana	1930-1969
Bomb_terr	Phac_tana	1930-1969
Bomb_hort	Phas_vulg	1930-1969
Bomb_pasc	Phas_vulg	1930-1969
Bomb_terr	Phas_vulg	1930-1969
Lasi_calc	Picr_hier	1930-1969
Lasi_leuz	Picr_hier	1930-1969
Lasi_mori	Picr_hier	1930-1969
Andr_minu	Pimp_saxi	1930-1969
Andr_coit	Pote_erec	1930-1969
Andr_subo	Pote_erec	1930-1969
Hyla_punc	Pote_erec	1930-1969
Andr_fals	Pote_neum	1930-1969
Andr_haem	Pote_neum	1930-1969
Andr_helv	Pote_neum	1930-1969
Andr_minu	Pote_neum	1930-1969
Andr_pote	Pote_neum	1930-1969
Andr_rosa	Pote_neum	1930-1969
Andr_subo	Pote_neum	1930-1969
Andr_cine	Pote_ster	1930-1969
Andr_haem	Pote_ster	1930-1969
Andr_ovat	Pote_ster	1930-1969
Lasi_sexn	Pote_ster	1930-1969
Noma_fabr	Pote_ster	1930-1969
Osmi_bicr	Prim_elat	1930-1969
Osmi_bicr	Prim_vulg	1930-1969
Andr_haem	Prun_aviu	1930-1969
Noma_flav	Prun_aviu	1930-1969
Osmi_bicr	Prun_aviu	1930-1969
Andr_haem	Prun_cers	1930-1969
Andr_minu	Prun_cers	1930-1969
Andr_sabu	Prun_cers	1930-1969
Lasi_fulv	Prun_dome	1930-1969
Andr_cine	Prun_spin	1930-1969
Andr_haem	Prun_spin	1930-1969
Andr_helv	Prun_spin	1930-1969
Andr_minu	Prun_spin	1930-1969
Lasi_calc	Prun_spin	1930-1969
Anth_plum	Pulm_moll	1930-1969
Bomb_pasc	Pulm_moll	1930-1969
Anth_plum	Pulm_offi	1930-1969
Osmi_pili	Pulm_offi	1930-1969
Andr_haem	Pyru_comm	1930-1969
Osmi_bicr	Pyru_comm	1930-1969
Osmi_corn	Pyru_comm	1930-1969
Lasi_fulv	Quer_pube	1930-1969
Andr_cine	Ranu_acri	1930-1969
Chel_camp	Ranu_acri	1930-1969
Lasi_albi	Ranu_acri	1930-1969
Lasi_calc	Ranu_acri	1930-1969
Osmi_bicr	Ranu_acri	1930-1969
Andr_bico	Ranu_fica	1930-1969
Andr_grav	Ranu_fica	1930-1969
Andr_haem	Ranu_fica	1930-1969
Andr_niti	Ranu_fica	1930-1969
Andr_sabu	Ranu_fica	1930-1969
Andr_subo	Ranu_fica	1930-1969
Lasi_fulv	Ranu_fica	1930-1969
Lasi_mori	Ranu_fica	1930-1969
Osmi_corn	Ranu_fica	1930-1969
Osmi_bicr	Ranu_repe	1930-1969
Andr_agil	Rese_lute	1930-1969
Andr_haem	Rese_lute	1930-1969
Andr_niga	Rese_lute	1930-1969
Andr_pili	Rese_lute	1930-1969
Andr_wilk	Rese_lute	1930-1969
Lasi_paux	Rese_lute	1930-1969
Andr_helv	Rham_cath	1930-1969
Andr_niti	Ribe_rubr	1930-1969
Andr_fuca	Rosa_cani	1930-1969
Andr_haem	Rosa_cani	1930-1969
Andr_subo	Rosa_cani	1930-1969
Andr_fulv	Rubu_idae	1930-1969
Andr_haem	Rubu_idae	1930-1969
Andr_subo	Rubu_idae	1930-1969
Osmi_bicr	Rubu_idae	1930-1969
Bomb_lapi	Rudb_laci	1930-1969
Bomb_pasc	Rudb_laci	1930-1969
Bomb_terr	Rudb_laci	1930-1969
Andr_helv	Sali_alba	1930-1969
Andr_apic	Sali_auri	1930-1969
Andr_niti	Sali_auri	1930-1969
Andr_rufi	Sali_auri	1930-1969
Andr_bico	Sali_capr	1930-1969
Andr_cine	Sali_capr	1930-1969
Andr_flav	Sali_capr	1930-1969
Andr_grav	Sali_capr	1930-1969
Andr_lapp	Sali_capr	1930-1969
Andr_minu	Sali_capr	1930-1969
Andr_rufi	Sali_capr	1930-1969
Andr_stro	Sali_capr	1930-1969
Anth_plum	Sali_capr	1930-1969
Bomb_hypn	Sali_capr	1930-1969
Bomb_lapi	Sali_capr	1930-1969
Bomb_prat	Sali_capr	1930-1969
Bomb_terr	Sali_capr	1930-1969
Osmi_bicr	Sali_capr	1930-1969
Osmi_corn	Sali_capr	1930-1969
Bomb_hort	Salv_offi	1930-1969
Bomb_pasc	Salv_offi	1930-1969
Bomb_prat	Salv_offi	1930-1969
Mega_eric	Salv_offi	1930-1969
Osmi_bicr	Salv_offi	1930-1969
Anth_mani	Salv_verb	1930-1969
Mega_eric	Salv_verb	1930-1969
Bomb_pasc	Salv_vert	1930-1969
Andr_cine	Samb_nigr	1930-1969
Anth_mani	Sapo_offi	1930-1969
Andr_marg	Scab_colu	1930-1969
Bomb_camp	Scab_colu	1930-1969
Hali_comp	Scab_colu	1930-1969
Hali_rubi	Scab_colu	1930-1969
Hopl_papa	Scab_colu	1930-1969
Lasi_calc	Scab_colu	1930-1969
Bomb_prat	Scro_nodo	1930-1969
Lasi_mori	Scro_nodo	1930-1969
Bomb_lapi	Sedu_acre	1930-1969
Bomb_terr	Sedu_acre	1930-1969
Osmi_andr	Sedu_acre	1930-1969
Andr_comb	Sedu_rupe	1930-1969
Bomb_lapi	Sedu_rupe	1930-1969
Bomb_terr	Sedu_rupe	1930-1969
Bomb_hypn	Sedu_spur	1930-1969
Bomb_lapi	Sedu_spur	1930-1969
Bomb_pasc	Sedu_spur	1930-1969
Bomb_lapi	Sedu_tele	1930-1969
Hali_tumu	Sedu_tele	1930-1969
Bomb_lapi	Semp_tect	1930-1969
Bomb_lapi	Sene_herc	1930-1969
Bomb_pasc	Sene_herc	1930-1969
Hali_tumu	Sene_jaco	1930-1969
Heri_trun	Sene_jaco	1930-1969
Lasi_albi	Sene_jaco	1930-1969
Lasi_calc	Sene_jaco	1930-1969
Lasi_fulv	Sene_jaco	1930-1969
Lasi_pras	Sene_jaco	1930-1969
Noma_rufe	Sene_jaco	1930-1969
Bomb_lapi	Sile_vulg	1930-1969
Andr_flav	Sisy_alti	1930-1969
Andr_niga	Sisy_alti	1930-1969
Andr_pili	Sisy_alti	1930-1969
Lasi_mori	Sisy_alti	1930-1969
Lasi_sexs	Sisy_alti	1930-1969
Osmi_bicr	Sisy_offi	1930-1969
Hyla_hyal	Soli_cana	1930-1969
Lasi_calc	Soli_cana	1930-1969
Lasi_fulv	Soli_cana	1930-1969
Lasi_lati	Soli_cana	1930-1969
Lasi_mori	Soli_cana	1930-1969
Lasi_calc	Soli_virg	1930-1969
Sphe_gibb	Soli_virg	1930-1969
Andr_flav	Sorb_aucu	1930-1969
Andr_niti	Sorb_aucu	1930-1969
Andr_sabu	Sorb_aucu	1930-1969
Andr_simi	Sorb_aucu	1930-1969
Anth_mani	Stac_offi	1930-1969
Bomb_pasc	Stac_offi	1930-1969
Bomb_rude	Stac_offi	1930-1969
Anth_furc	Stac_sylv	1930-1969
Anth_quad	Stac_sylv	1930-1969
Andr_labt	Stel_holo	1930-1969
Andr_fulv	Stel_medi	1930-1969
Osmi_bicr	Stel_medi	1930-1969
Andr_marg	Succ_prat	1930-1969
Bomb_pasc	Succ_prat	1930-1969
Hali_simp	Succ_prat	1930-1969
Anth_plum	Symp_offi	1930-1969
Bomb_pasc	Symp_offi	1930-1969
Sphe_gibb	Tana_vulg	1930-1969
Anth_plum	Teuc_scor	1930-1969
Bomb_hypn	Teuc_scor	1930-1969
Bomb_pasc	Teuc_scor	1930-1969
Bomb_prat	Teuc_scor	1930-1969
Bomb_terr	Teuc_scor	1930-1969
Andr_coit	Thym_serp	1930-1969
Bomb_humi	Thym_serp	1930-1969
Bomb_hypn	Tili_plat	1930-1969
Bomb_pasc	Trif_prat	1930-1969
Euce_nigr	Trif_prat	1930-1969
Noma_rufi	Trif_prat	1930-1969
Andr_labi	Trif_repe	1930-1969
Andr_ovat	Trif_repe	1930-1969
Andr_wilk	Trif_repe	1930-1969
Bomb_pasc	Trif_repe	1930-1969
Hali_sexc	Trif_repe	1930-1969
Meli_lepo	Trif_repe	1930-1969
Andr_bico	Tuss_farf	1930-1969
Andr_cine	Tuss_farf	1930-1969
Andr_flav	Tuss_farf	1930-1969
Andr_fulv	Tuss_farf	1930-1969
Andr_minu	Tuss_farf	1930-1969
Andr_tibi	Tuss_farf	1930-1969
Lasi_calc	Tuss_farf	1930-1969
Lasi_mala	Tuss_farf	1930-1969
Lasi_parv	Tuss_farf	1930-1969
Noma_fabr	Tuss_farf	1930-1969
Noma_flao	Tuss_farf	1930-1969
Andr_lapp	Vacc_myrt	1930-1969
Andr_chre	Vale_offi	1930-1969
Anth_mani	Verb_thap	1930-1969
Bomb_terr	Verb_thap	1930-1969
Andr_angu	Vero_cham	1930-1969
Andr_labt	Vero_cham	1930-1969
Andr_prox	Vero_cham	1930-1969
Andr_subo	Vero_cham	1930-1969
Lasi_calc	Vero_cham	1930-1969
Bomb_hypn	Vero_spic	1930-1969
Bomb_lapi	Vero_spic	1930-1969
Bomb_pasc	Vero_spic	1930-1969
Bomb_prat	Vero_spic	1930-1969
Bomb_terr	Vero_spic	1930-1969
Mega_eric	Vero_spic	1930-1969
Andr_haem	Vibu_opul	1930-1969
Euce_long	Vici_crac	1930-1969
Mega_alpi	Vici_crac	1930-1969
Bomb_pasc	Vici_sati	1930-1969
Euce_nigr	Vici_sati	1930-1969
Andr_lath	Vici_sepi	1930-1969
Bomb_pasc	Vici_sepi	1930-1969
Euce_nigr	Vici_sepi	1930-1969
Osmi_bicr	Vici_sepi	1930-1969
Anth_plum	Viol_odor	1930-1969
Bomb_pasc	Viol_reic	1930-1969
Bomb_lapi	Viol_tric	1930-1969
Lasi_calc	Acer_pseu	1990-2009
Cera_cyan	Achi_mill	1990-2009
Hali_rubi	Achi_mill	1990-2009
Hali_tumu	Achi_mill	1990-2009
Hyla_conf	Achi_mill	1990-2009
Lasi_calc	Achi_mill	1990-2009
Lasi_mori	Achi_mill	1990-2009
Panu_calc	Achi_mill	1990-2009
Sphe_ephi	Achi_mill	1990-2009
Lasi_albi	Acin_arve	1990-2009
Bomb_pasc	Ajug_rept	1990-2009
Andr_niti	Alli_peti	1990-2009
Andr_flav	Alli_spha	1990-2009
Bomb_lapi	Alli_spha	1990-2009
Bomb_luco	Alli_spha	1990-2009
Bomb_pasc	Alli_spha	1990-2009
Bomb_terr	Alli_spha	1990-2009
Heri_trun	Alli_spha	1990-2009
Lasi_lati	Alli_spha	1990-2009
Lasi_nitu	Alli_spha	1990-2009
Osmi_bico	Alli_ursi	1990-2009
Bomb_cryp	Andr_poli	1990-2009
Bomb_lapi	Andr_poli	1990-2009
Lasi_lati	Ange_sylv	1990-2009
Lasi_mori	Ange_sylv	1990-2009
Sphe_ephi	Ange_sylv	1990-2009
Sphe_pell	Ange_sylv	1990-2009
Hali_tumu	Anth_lili	1990-2009
Lasi_nitu	Anth_lili	1990-2009
Lasi_calc	Anth_sylv	1990-2009
Lasi_mori	Anth_sylv	1990-2009
Lasi_mori	Arab_hirs	1990-2009
Lasi_nitu	Arab_hirs	1990-2009
Hali_rubi	Aste_lino	1990-2009
Hali_simp	Aste_lino	1990-2009
Lasi_calc	Aste_lino	1990-2009
Lasi_fulv	Aste_lino	1990-2009
Lasi_latv	Aste_lino	1990-2009
Lasi_mori	Aste_lino	1990-2009
Lasi_nitu	Aste_lino	1990-2009
Bomb_pasc	Astr_glyc	1990-2009
Lasi_albi	Atro_bell	1990-2009
Lasi_fulv	Bell_pere	1990-2009
Lasi_mori	Bell_pere	1990-2009
Lasi_paux	Bell_pere	1990-2009
Osmi_bico	Bell_pere	1990-2009
Hali_macu	Bert_inca	1990-2009
Lasi_calc	Bert_inca	1990-2009
Lasi_lati	Bert_inca	1990-2009
Lasi_leuz	Bert_inca	1990-2009
Lasi_mori	Bert_inca	1990-2009
Lasi_zonu	Bert_inca	1990-2009
Lasi_calc	Bide_cern	1990-2009
Anth_plum	Bora_offi	1990-2009
Bomb_pasc	Bora_offi	1990-2009
Anth_plum	Bras_oler	1990-2009
Lasi_nitu	Bryo_dioi	1990-2009
Bomb_pasc	Budd_davi	1990-2009
Hali_tumu	Bupl_falc	1990-2009
Lasi_nitu	Bupl_falc	1990-2009
Bomb_magn	Call_vulg	1990-2009
Bomb_pasc	Call_vulg	1990-2009
Coll_succ	Call_vulg	1990-2009
Hali_rubi	Call_vulg	1990-2009
Lasi_albi	Call_vulg	1990-2009
Lasi_calc	Call_vulg	1990-2009
Lasi_fulv	Call_vulg	1990-2009
Lasi_latv	Call_vulg	1990-2009
Lasi_leuz	Call_vulg	1990-2009
Lasi_sexs	Call_vulg	1990-2009
Noma_rufe	Call_vulg	1990-2009
Sphe_albi	Call_vulg	1990-2009
Sphe_moni	Call_vulg	1990-2009
Hali_macu	Caly_sepi	1990-2009
Lasi_leuz	Caly_sepi	1990-2009
Lasi_paux	Caly_sepi	1990-2009
Andr_pand	Camp_rapn	1990-2009
Chel_rapu	Camp_rapn	1990-2009
Lasi_calc	Camp_rapn	1990-2009
Andr_bico	Camp_rotu	1990-2009
Bomb_bohe	Camp_rotu	1990-2009
Bomb_pasc	Camp_rotu	1990-2009
Chel_camp	Camp_rotu	1990-2009
Chel_rapu	Camp_rotu	1990-2009
Meli_haem	Camp_rotu	1990-2009
Meli_haem	Camp_trac	1990-2009
Lasi_albi	Card_cris	1990-2009
Lasi_calc	Card_cris	1990-2009
Lasi_laev	Card_cris	1990-2009
Lasi_lati	Card_cris	1990-2009
Lasi_vill	Card_cris	1990-2009
Lasi_zonu	Card_cris	1990-2009
Hali_rubi	Card_hirs	1990-2009
Lasi_lati	Card_hirs	1990-2009
Lasi_mori	Card_hirs	1990-2009
Bomb_vest	Card_nuta	1990-2009
Hali_scab	Card_nuta	1990-2009
Bomb_hort	Card_prat	1990-2009
Bomb_pasc	Cent_cyan	1990-2009
Andr_ovat	Cent_jace	1990-2009
Bomb_bohe	Cent_jace	1990-2009
Bomb_camp	Cent_jace	1990-2009
Bomb_cryp	Cent_jace	1990-2009
Bomb_hort	Cent_jace	1990-2009
Bomb_hypn	Cent_jace	1990-2009
Bomb_lapi	Cent_jace	1990-2009
Bomb_luco	Cent_jace	1990-2009
Bomb_norv	Cent_jace	1990-2009
Bomb_pasc	Cent_jace	1990-2009
Bomb_prat	Cent_jace	1990-2009
Bomb_soro	Cent_jace	1990-2009
Bomb_syli	Cent_jace	1990-2009
Bomb_terr	Cent_jace	1990-2009
Bomb_vest	Cent_jace	1990-2009
Hali_rubi	Cent_jace	1990-2009
Hali_scab	Cent_jace	1990-2009
Lasi_albi	Cent_jace	1990-2009
Lasi_calc	Cent_jace	1990-2009
Lasi_leuz	Cent_jace	1990-2009
Lasi_mori	Cent_jace	1990-2009
Lasi_nitu	Cent_jace	1990-2009
Lasi_paux	Cent_jace	1990-2009
Lasi_zonu	Cent_jace	1990-2009
Mega_cent	Cent_jace	1990-2009
Osmi_nive	Cent_jace	1990-2009
Hali_macu	Cent_scab	1990-2009
Hali_scab	Cent_scab	1990-2009
Lasi_latv	Cera_font	1990-2009
Bomb_rupe	Cirs_arve	1990-2009
Dasy_hirt	Cirs_arve	1990-2009
Hali_scab	Cirs_arve	1990-2009
Hali_sexc	Cirs_arve	1990-2009
Hali_tumu	Cirs_arve	1990-2009
Lasi_albi	Cirs_arve	1990-2009
Lasi_calc	Cirs_arve	1990-2009
Lasi_fulv	Cirs_arve	1990-2009
Lasi_mori	Cirs_arve	1990-2009
Lasi_niti	Cirs_arve	1990-2009
Lasi_nitu	Cirs_arve	1990-2009
Lasi_paux	Cirs_arve	1990-2009
Lasi_zonu	Cirs_arve	1990-2009
Noma_rufe	Cirs_arve	1990-2009
Sphe_albi	Cirs_arve	1990-2009
Dasy_hirt	Cirs_palu	1990-2009
Hali_rubi	Cirs_palu	1990-2009
Hali_sexc	Cirs_palu	1990-2009
Lasi_calc	Cirs_palu	1990-2009
Lasi_zonu	Cirs_palu	1990-2009
Sphe_albi	Cirs_palu	1990-2009
Hali_scab	Cirs_vulg	1990-2009
Lasi_albi	Cirs_vulg	1990-2009
Lasi_calc	Cirs_vulg	1990-2009
Lasi_leuz	Cirs_vulg	1990-2009
Lasi_zonu	Cirs_vulg	1990-2009
Hali_macu	Clem_vita	1990-2009
Hali_simp	Clem_vita	1990-2009
Lasi_fulv	Clem_vita	1990-2009
Lasi_mori	Clem_vita	1990-2009
Lasi_nitu	Clem_vita	1990-2009
Bomb_pasc	Clin_vulg	1990-2009
Lasi_leuc	Conv_arve	1990-2009
Lasi_mori	Cony_cana	1990-2009
Andr_chre	Corn_sang	1990-2009
Andr_haem	Corn_sang	1990-2009
Andr_sabu	Corn_sang	1990-2009
Bomb_luco	Corn_sang	1990-2009
Bomb_prat	Corn_sang	1990-2009
Anth_plum	Cory_soli	1990-2009
Bomb_pasc	Cosm_bipi	1990-2009
Andr_haem	Crat_mono	1990-2009
Andr_niti	Crat_mono	1990-2009
Andr_sabu	Crat_mono	1990-2009
Anth_plum	Crat_mono	1990-2009
Bomb_pasc	Crat_mono	1990-2009
Bomb_prat	Crat_mono	1990-2009
Hali_tumu	Crat_mono	1990-2009
Lasi_pall	Crat_mono	1990-2009
Noma_fabr	Crat_mono	1990-2009
Andr_haem	Crep_bien	1990-2009
Lasi_leuz	Crep_bien	1990-2009
Lasi_pras	Crep_bien	1990-2009
Lasi_zonu	Crep_bien	1990-2009
Hyla_conf	Crep_capi	1990-2009
Lasi_calc	Crep_capi	1990-2009
Lasi_lati	Crep_capi	1990-2009
Lasi_mori	Crep_capi	1990-2009
Lasi_vill	Crep_capi	1990-2009
Hali_rubi	Cyti_scop	1990-2009
Hyla_corn	Dauc_caro	1990-2009
Lasi_calc	Dauc_caro	1990-2009
Lasi_mori	Dauc_caro	1990-2009
Lasi_paux	Dauc_caro	1990-2009
Lasi_punc	Dauc_caro	1990-2009
Sphe_albi	Dauc_caro	1990-2009
Bomb_hort	Digi_lute	1990-2009
Hali_tumu	Digi_lute	1990-2009
Lasi_mori	Digi_lute	1990-2009
Lasi_niti	Digi_lute	1990-2009
Bomb_pasc	Dips_full	1990-2009
Lasi_calc	Dips_pilo	1990-2009
Andr_flav	Drab_mura	1990-2009
Lasi_calc	Echi_ritr	1990-2009
Bomb_lapi	Echi_vulg	1990-2009
Bomb_luco	Echi_vulg	1990-2009
Bomb_pasc	Echi_vulg	1990-2009
Bomb_prat	Echi_vulg	1990-2009
Bomb_rude	Echi_vulg	1990-2009
Bomb_soro	Echi_vulg	1990-2009
Bomb_syli	Echi_vulg	1990-2009
Bomb_terr	Echi_vulg	1990-2009
Bomb_vest	Echi_vulg	1990-2009
Euce_long	Echi_vulg	1990-2009
Hali_tumu	Echi_vulg	1990-2009
Hopl_adun	Echi_vulg	1990-2009
Hyla_comm	Echi_vulg	1990-2009
Lasi_laev	Echi_vulg	1990-2009
Lasi_leuc	Echi_vulg	1990-2009
Lasi_leuz	Echi_vulg	1990-2009
Lasi_mori	Echi_vulg	1990-2009
Lasi_nitu	Echi_vulg	1990-2009
Lasi_paux	Echi_vulg	1990-2009
Osmi_auru	Echi_vulg	1990-2009
Trac_byss	Echi_vulg	1990-2009
Bomb_bohe	Epil_angu	1990-2009
Bomb_camp	Epil_angu	1990-2009
Bomb_hort	Epil_angu	1990-2009
Bomb_hypn	Epil_angu	1990-2009
Bomb_jone	Epil_angu	1990-2009
Bomb_pasc	Epil_angu	1990-2009
Bomb_prat	Epil_angu	1990-2009
Hali_rubi	Epil_angu	1990-2009
Hali_tumu	Epil_angu	1990-2009
Lasi_calc	Epil_angu	1990-2009
Lasi_fulv	Epil_angu	1990-2009
Lasi_lati	Epil_angu	1990-2009
Lasi_zonu	Epil_angu	1990-2009
Mega_lapp	Epil_angu	1990-2009
Lasi_calc	Epil_hirs	1990-2009
Lasi_fulv	Epil_hirs	1990-2009
Lasi_mori	Epil_hirs	1990-2009
Lasi_zonu	Epil_hirs	1990-2009
Lasi_albi	Epil_parv	1990-2009
Lasi_calc	Epil_parv	1990-2009
Hali_rubi	Eryn_plan	1990-2009
Lasi_calc	Eryn_plan	1990-2009
Hali_macu	Eupa_cann	1990-2009
Hali_tumu	Eupa_cann	1990-2009
Lasi_calc	Eupa_cann	1990-2009
Lasi_fulv	Eupa_cann	1990-2009
Lasi_lati	Eupa_cann	1990-2009
Lasi_leuz	Eupa_cann	1990-2009
Lasi_mori	Eupa_cann	1990-2009
Lasi_paux	Eupa_cann	1990-2009
Lasi_sexs	Eupa_cann	1990-2009
Hali_rubi	Euph_cypa	1990-2009
Lasi_lati	Euph_cypa	1990-2009
Osmi_bico	Euph_cypa	1990-2009
Lasi_sexn	Euph_lath	1990-2009
Lasi_fulv	Foen_vulg	1990-2009
Hali_macu	Frag_vesc	1990-2009
Hali_tumu	Frag_vesc	1990-2009
Lasi_fulv	Frag_vesc	1990-2009
Lasi_lati	Frag_vesc	1990-2009
Lasi_mori	Frag_vesc	1990-2009
Lasi_paux	Frag_vesc	1990-2009
Sphe_hyal	Frag_vesc	1990-2009
Bomb_pasc	Gale_offi	1990-2009
Andr_haem	Gali_aren	1990-2009
Trac_byss	Geni_tinc	1990-2009
Lasi_mori	Gera_diss	1990-2009
Lasi_leuz	Gera_moll	1990-2009
Lasi_mori	Gera_moll	1990-2009
Andr_pand	Gera_pyre	1990-2009
Hali_tumu	Gera_pyre	1990-2009
Lasi_lati	Gera_pyre	1990-2009
Lasi_leuz	Gera_pyre	1990-2009
Lasi_mori	Gera_pyre	1990-2009
Lasi_parv	Gera_pyre	1990-2009
Lasi_albi	Gera_robe	1990-2009
Lasi_mori	Gera_robe	1990-2009
Bomb_pasc	Geum_riva	1990-2009
Anth_plum	Glec_hede	1990-2009
Osmi_bico	Glec_hede	1990-2009
Lasi_mori	Glob_bisn	1990-2009
Lasi_zonu	Glob_bisn	1990-2009
Osmi_bico	Glob_bisn	1990-2009
Coll_hede	Hede_heli	1990-2009
Lasi_mori	Hede_heli	1990-2009
Osmi_auru	Heli_apen	1990-2009
Bomb_cryp	Heli_numm	1990-2009
Bomb_pasc	Heli_numm	1990-2009
Andr_haem	Hera_spho	1990-2009
Bomb_pasc	Hera_spho	1990-2009
Lasi_calc	Hera_spho	1990-2009
Lasi_lati	Hera_spho	1990-2009
Lasi_latv	Hera_spho	1990-2009
Lasi_mori	Hera_spho	1990-2009
Lasi_zonu	Hera_spho	1990-2009
Sphe_ephi	Hera_spho	1990-2009
Lasi_mori	Hier_bauh	1990-2009
Hali_scab	Hier_flag	1990-2009
Lasi_leuz	Hier_flag	1990-2009
Lasi_vill	Hier_flag	1990-2009
Hali_simp	Hier_lach	1990-2009
Lasi_leuz	Hier_muro	1990-2009
Lasi_vill	Hier_muro	1990-2009
Hali_conf	Hier_pilo	1990-2009
Hali_macu	Hier_pilo	1990-2009
Hali_tumu	Hier_pilo	1990-2009
Lasi_albi	Hier_pilo	1990-2009
Lasi_fulv	Hier_pilo	1990-2009
Lasi_laev	Hier_pilo	1990-2009
Lasi_leuz	Hier_pilo	1990-2009
Lasi_mori	Hier_pilo	1990-2009
Lasi_paux	Hier_pilo	1990-2009
Lasi_vill	Hier_pilo	1990-2009
Lasi_zonu	Hier_pilo	1990-2009
Lasi_calc	Hier_saba	1990-2009
Dasy_hirt	Hier_umbe	1990-2009
Lasi_albi	Hier_umbe	1990-2009
Lasi_leuz	Hier_umbe	1990-2009
Panu_calc	Hier_umbe	1990-2009
Osmi_auru	Hipp_como	1990-2009
Osmi_bico	Hipp_como	1990-2009
Trac_byss	Hipp_como	1990-2009
Hali_rubi	Hype_macu	1990-2009
Bomb_luco	Hype_perf	1990-2009
Bomb_pasc	Hype_perf	1990-2009
Bomb_prat	Hype_perf	1990-2009
Bomb_terr	Hype_perf	1990-2009
Lasi_lati	Hype_perf	1990-2009
Lasi_zonu	Hype_perf	1990-2009
Bomb_terr	Hype_perl	1990-2009
Hali_scab	Hypo_radi	1990-2009
Lasi_leuz	Hypo_radi	1990-2009
Lasi_pygm	Hypo_radi	1990-2009
Lasi_sexs	Hypo_radi	1990-2009
Lasi_vill	Hypo_radi	1990-2009
Panu_bank	Hypo_radi	1990-2009
Panu_calc	Hypo_radi	1990-2009
Bomb_hort	Impa_glan	1990-2009
Bomb_luco	Impa_glan	1990-2009
Bomb_norv	Impa_glan	1990-2009
Bomb_pasc	Impa_glan	1990-2009
Bomb_prat	Impa_glan	1990-2009
Hali_rubi	Inul_cony	1990-2009
Hali_scab	Inul_cony	1990-2009
Mega_cent	Inul_cony	1990-2009
Panu_calc	Inul_hele	1990-2009
Hali_macu	Inul_sali	1990-2009
Hali_rubi	Inul_sali	1990-2009
Hali_simp	Inul_sali	1990-2009
Hali_tumu	Inul_sali	1990-2009
Lasi_paux	Inul_sali	1990-2009
Lasi_vill	Inul_sali	1990-2009
Lasi_zonu	Inul_sali	1990-2009
Hali_sexc	Jasi_mont	1990-2009
Andr_hatt	Knau_arve	1990-2009
Bomb_bohe	Knau_arve	1990-2009
Bomb_pasc	Knau_arve	1990-2009
Cera_cyan	Knau_arve	1990-2009
Chel_rapu	Knau_arve	1990-2009
Hali_scab	Knau_arve	1990-2009
Hopl_adun	Knau_arve	1990-2009
Lasi_calc	Knau_arve	1990-2009
Lasi_laev	Knau_arve	1990-2009
Lasi_leuz	Knau_arve	1990-2009
Lasi_paux	Knau_arve	1990-2009
Mega_pyre	Knau_arve	1990-2009
Lasi_nitu	Lact_pere	1990-2009
Anth_plum	Lami_albu	1990-2009
Bomb_cryp	Lami_albu	1990-2009
Bomb_hort	Lami_albu	1990-2009
Bomb_luco	Lami_albu	1990-2009
Bomb_pasc	Lami_albu	1990-2009
Bomb_prat	Lami_albu	1990-2009
Bomb_rude	Lami_albu	1990-2009
Bomb_soro	Lami_albu	1990-2009
Bomb_syli	Lami_albu	1990-2009
Bomb_terr	Lami_albu	1990-2009
Noma_fabr	Lami_albu	1990-2009
Noma_flav	Lami_albu	1990-2009
Osmi_auru	Lami_albu	1990-2009
Bomb_prat	Lami_orva	1990-2009
Anth_plum	Lami_purp	1990-2009
Bomb_prat	Lami_purp	1990-2009
Hyla_conf	Laps_comm	1990-2009
Bomb_bohe	Lava_angu	1990-2009
Bomb_humi	Lava_angu	1990-2009
Bomb_pasc	Lava_angu	1990-2009
Bomb_rudt	Lava_angu	1990-2009
Bomb_soro	Lava_angu	1990-2009
Bomb_sylv	Lava_angu	1990-2009
Bomb_humi	Lava_x.in	1990-2009
Bomb_soro	Lava_x.in	1990-2009
Bomb_sylv	Lava_x.in	1990-2009
Hali_rubi	Leon_autu	1990-2009
Lasi_mori	Leon_autu	1990-2009
Lasi_vill	Leon_autu	1990-2009
Panu_bank	Leon_autu	1990-2009
Panu_calc	Leon_autu	1990-2009
Hali_rubi	Leon_hisp	1990-2009
Lasi_zonu	Leon_hisp	1990-2009
Lasi_paux	Lepi_camp	1990-2009
Lasi_punc	Lepi_camp	1990-2009
Hali_tumu	Leuc_vulg	1990-2009
Lasi_lati	Leuc_vulg	1990-2009
Lasi_latv	Leuc_vulg	1990-2009
Lasi_leuz	Leuc_vulg	1990-2009
Lasi_mori	Leuc_vulg	1990-2009
Lasi_nitu	Leuc_vulg	1990-2009
Lasi_parv	Leuc_vulg	1990-2009
Lasi_paux	Leuc_vulg	1990-2009
Lasi_punc	Leuc_vulg	1990-2009
Lasi_vill	Leuc_vulg	1990-2009
Lasi_nitu	Ligu_vulg	1990-2009
Hali_rubi	Lina_repe	1990-2009
Lasi_mori	Lina_repe	1990-2009
Lasi_calc	Lina_vulg	1990-2009
Lasi_fulv	Lina_vulg	1990-2009
Lasi_lati	Lina_vulg	1990-2009
Lasi_paux	Lina_vulg	1990-2009
Lasi_zonu	Lina_vulg	1990-2009
Bomb_hypn	Lith_offi	1990-2009
Bomb_pasc	Lith_offi	1990-2009
Bomb_prat	Lith_offi	1990-2009
Bomb_syli	Lith_offi	1990-2009
Anth_oblo	Lotu_corn	1990-2009
Anth_punc	Lotu_corn	1990-2009
Anth_stri	Lotu_corn	1990-2009
Bomb_lapi	Lotu_corn	1990-2009
Bomb_luco	Lotu_corn	1990-2009
Bomb_pasc	Lotu_corn	1990-2009
Bomb_terr	Lotu_corn	1990-2009
Hali_tumu	Lotu_corn	1990-2009
Hopl_ravo	Lotu_corn	1990-2009
Lasi_punc	Lotu_corn	1990-2009
Mega_eric	Lotu_corn	1990-2009
Osmi_auru	Lotu_corn	1990-2009
Osmi_bico	Lotu_corn	1990-2009
Trac_byss	Lotu_corn	1990-2009
Hali_rubi	Lotu_pedu	1990-2009
Hali_rubi	Lyco_euro	1990-2009
Lasi_mori	Lysi_punc	1990-2009
Lasi_zonu	Lysi_punc	1990-2009
Lasi_lati	Lysi_vulg	1990-2009
Macr_euro	Lysi_vulg	1990-2009
Macr_fulv	Lysi_vulg	1990-2009
Hali_tumu	Lyth_sali	1990-2009
Lasi_mori	Lyth_sali	1990-2009
Lasi_sexn	Lyth_sali	1990-2009
Lasi_zonu	Lyth_sali	1990-2009
Meli_nigr	Lyth_sali	1990-2009
Hali_tumu	Malv_mosc	1990-2009
Lasi_albi	Malv_mosc	1990-2009
Lasi_calc	Malv_mosc	1990-2009
Lasi_leuz	Malv_mosc	1990-2009
Lasi_mori	Malv_mosc	1990-2009
Lasi_paux	Malv_mosc	1990-2009
Meli_haem	Malv_mosc	1990-2009
Hali_tumu	Malv_sylv	1990-2009
Andr_flav	Matr_mari	1990-2009
Coll_davi	Matr_mari	1990-2009
Coll_simi	Matr_mari	1990-2009
Hali_rubi	Matr_mari	1990-2009
Sphe_ferr	Matr_mari	1990-2009
Andr_flav	Meli_albu	1990-2009
Lasi_mori	Meli_albu	1990-2009
Bomb_lapi	Meli_alti	1990-2009
Bomb_pasc	Meli_alti	1990-2009
Hali_tumu	Ment_aqua	1990-2009
Lasi_calc	Ment_aqua	1990-2009
Lasi_mori	Ment_aqua	1990-2009
Lasi_mori	Myos_aqua	1990-2009
Lasi_mori	Oeno_defl	1990-2009
Lasi_albi	Onob_vici	1990-2009
Trac_byss	Onob_vici	1990-2009
Anth_quad	Onon_repe	1990-2009
Anth_stri	Onon_repe	1990-2009
Mega_eric	Onon_repe	1990-2009
Sphe_ferr	Onon_repe	1990-2009
Bomb_hort	Orig_vulg	1990-2009
Bomb_lapi	Orig_vulg	1990-2009
Bomb_luco	Orig_vulg	1990-2009
Bomb_pasc	Orig_vulg	1990-2009
Bomb_rude	Orig_vulg	1990-2009
Bomb_terr	Orig_vulg	1990-2009
Hali_macu	Orig_vulg	1990-2009
Hali_rubi	Orig_vulg	1990-2009
Hali_tumu	Orig_vulg	1990-2009
Heri_trun	Orig_vulg	1990-2009
Lasi_calc	Orig_vulg	1990-2009
Lasi_inte	Orig_vulg	1990-2009
Lasi_mori	Orig_vulg	1990-2009
Lasi_nitu	Orig_vulg	1990-2009
Lasi_zonu	Orig_vulg	1990-2009
Bomb_pasc	Papa_rhoe	1990-2009
Lasi_lati	Papa_rhoe	1990-2009
Sphe_hyal	Past_sati	1990-2009
Hali_rubi	Pers_bist	1990-2009
Lasi_lati	Pers_macu	1990-2009
Bomb_luco	Phac_tana	1990-2009
Bomb_terr	Phac_tana	1990-2009
Dasy_hirt	Picr_hier	1990-2009
Hali_macu	Picr_hier	1990-2009
Hali_rubi	Picr_hier	1990-2009
Hali_scab	Picr_hier	1990-2009
Hali_tumu	Picr_hier	1990-2009
Lasi_albi	Picr_hier	1990-2009
Lasi_calc	Picr_hier	1990-2009
Lasi_frat	Picr_hier	1990-2009
Lasi_fulv	Picr_hier	1990-2009
Lasi_lati	Picr_hier	1990-2009
Lasi_leuc	Picr_hier	1990-2009
Lasi_leuz	Picr_hier	1990-2009
Lasi_mori	Picr_hier	1990-2009
Lasi_nitu	Picr_hier	1990-2009
Lasi_paux	Picr_hier	1990-2009
Lasi_pygm	Picr_hier	1990-2009
Lasi_vill	Picr_hier	1990-2009
Lasi_zonu	Picr_hier	1990-2009
Osmi_spin	Picr_hier	1990-2009
Bomb_camp	Poly_vulg	1990-2009
Andr_flav	Pote_neum	1990-2009
Hali_macu	Pote_neum	1990-2009
Hali_rubi	Pote_neum	1990-2009
Hali_tumu	Pote_neum	1990-2009
Lasi_calc	Pote_neum	1990-2009
Lasi_fulv	Pote_neum	1990-2009
Lasi_lati	Pote_neum	1990-2009
Lasi_mori	Pote_neum	1990-2009
Lasi_nitu	Pote_neum	1990-2009
Lasi_paux	Pote_neum	1990-2009
Lasi_punc	Pote_neum	1990-2009
Osmi_auru	Pote_neum	1990-2009
Osmi_bico	Pote_neum	1990-2009
Sphe_geof	Pote_neum	1990-2009
Bomb_hort	Prim_veri	1990-2009
Lasi_mala	Prim_veri	1990-2009
Hali_rubi	Prun_aviu	1990-2009
Lasi_pall	Prun_dome	1990-2009
Andr_fulv	Prun_spin	1990-2009
Andr_haem	Prun_spin	1990-2009
Hali_tumu	Prun_spin	1990-2009
Lasi_calc	Prun_spin	1990-2009
Lasi_fulv	Prun_spin	1990-2009
Lasi_lati	Prun_spin	1990-2009
Lasi_zonu	Ranu_acri	1990-2009
Cera_cyan	Ranu_bulb	1990-2009
Hali_simp	Ranu_bulb	1990-2009
Hali_tumu	Ranu_bulb	1990-2009
Lasi_calc	Ranu_bulb	1990-2009
Lasi_mori	Ranu_bulb	1990-2009
Lasi_pall	Ranu_bulb	1990-2009
Lasi_paux	Ranu_bulb	1990-2009
Lasi_fulv	Ranu_fica	1990-2009
Lasi_parv	Ranu_fica	1990-2009
Andr_flav	Ranu_repe	1990-2009
Lasi_lati	Ranu_repe	1990-2009
Osmi_bicr	Ranu_repe	1990-2009
Osmi_caer	Ranu_repe	1990-2009
Panu_calc	Ranu_repe	1990-2009
Hali_macu	Rese_lute	1990-2009
Hyla_hyal	Rese_lute	1990-2009
Hyla_sign	Rese_lute	1990-2009
Lasi_albi	Rese_lute	1990-2009
Lasi_calc	Rese_lute	1990-2009
Lasi_lati	Rese_lute	1990-2009
Lasi_mori	Rese_lute	1990-2009
Lasi_paux	Rese_lute	1990-2009
Lasi_zonu	Rese_lute	1990-2009
Lasi_mint	Rham_cath	1990-2009
Andr_chre	Rosa_cani	1990-2009
Andr_flav	Rosa_cani	1990-2009
Bomb_prat	Rosa_cani	1990-2009
Lasi_leuz	Rubu_idae	1990-2009
Noma_mars	Rubu_idae	1990-2009
Andr_haem	Sali_auri	1990-2009
Lasi_pall	Sali_capr	1990-2009
Lasi_pall	Sali_purp	1990-2009
Lasi_latv	Saxi_gran	1990-2009
Lasi_mori	Saxi_trid	1990-2009
Hali_tumu	Scab_colu	1990-2009
Lasi_albi	Scab_colu	1990-2009
Lasi_leuz	Scab_colu	1990-2009
Lasi_nitu	Scab_colu	1990-2009
Lasi_mori	Scro_auri	1990-2009
Lasi_nitu	Sedu_acre	1990-2009
Lasi_mori	Sedu_albu	1990-2009
Anth_oblo	Sedu_rupe	1990-2009
Lasi_fulv	Sedu_rupe	1990-2009
Lasi_mint	Sedu_rupe	1990-2009
Lasi_mori	Sedu_rupe	1990-2009
Lasi_paux	Sedu_rupe	1990-2009
Sphe_hyal	Sedu_rupe	1990-2009
Lasi_mala	Sene_eruc	1990-2009
Lasi_mori	Sene_eruc	1990-2009
Lasi_zonu	Sene_eruc	1990-2009
Lasi_calc	Sene_inae	1990-2009
Lasi_mori	Sene_inae	1990-2009
Lasi_paux	Sene_inae	1990-2009
Lasi_vill	Sene_inae	1990-2009
Hali_macu	Sene_jaco	1990-2009
Hali_rubi	Sene_jaco	1990-2009
Hali_tumu	Sene_jaco	1990-2009
Lasi_albi	Sene_jaco	1990-2009
Lasi_calc	Sene_jaco	1990-2009
Lasi_fulv	Sene_jaco	1990-2009
Lasi_lati	Sene_jaco	1990-2009
Lasi_latv	Sene_jaco	1990-2009
Lasi_mori	Sene_jaco	1990-2009
Lasi_quad	Sene_jaco	1990-2009
Lasi_sexs	Sene_jaco	1990-2009
Lasi_zonu	Sene_jaco	1990-2009
Noma_rufe	Sene_jaco	1990-2009
Noma_stig	Sene_jaco	1990-2009
Panu_calc	Sene_jaco	1990-2009
Noma_rufe	Sene_ovat	1990-2009
Andr_flav	Sese_liba	1990-2009
Bomb_cryp	Sese_liba	1990-2009
Bomb_luco	Sese_liba	1990-2009
Hyla_brev	Sese_liba	1990-2009
Hyla_gred	Sese_liba	1990-2009
Lasi_fulv	Sese_liba	1990-2009
Lasi_lati	Sese_liba	1990-2009
Lasi_leuz	Sese_liba	1990-2009
Lasi_mint	Sese_liba	1990-2009
Lasi_mori	Sese_liba	1990-2009
Lasi_nitu	Sese_liba	1990-2009
Lasi_paux	Sese_liba	1990-2009
Lasi_vill	Sese_liba	1990-2009
Sphe_cras	Sese_liba	1990-2009
Sphe_ephi	Sese_liba	1990-2009
Sphe_ferr	Sese_liba	1990-2009
Sphe_geof	Sese_liba	1990-2009
Sphe_gibb	Sese_liba	1990-2009
Sphe_moni	Sese_liba	1990-2009
Sphe_rufv	Sese_liba	1990-2009
Lasi_leuc	Sila_sila	1990-2009
Lasi_zonu	Sila_sila	1990-2009
Lasi_leuc	Sina_arve	1990-2009
Lasi_niti	Sina_arve	1990-2009
Bomb_cryp	Sola_dulc	1990-2009
Hali_sexc	Soli_cana	1990-2009
Hali_tumu	Soli_cana	1990-2009
Lasi_calc	Soli_cana	1990-2009
Lasi_zonu	Soli_cana	1990-2009
Lasi_calc	Soli_giga	1990-2009
Lasi_fulv	Soli_giga	1990-2009
Lasi_lati	Soli_giga	1990-2009
Lasi_mori	Soli_giga	1990-2009
Lasi_nitu	Soli_giga	1990-2009
Lasi_paux	Soli_giga	1990-2009
Hali_macu	Soli_virg	1990-2009
Hali_rubi	Soli_virg	1990-2009
Hali_sexc	Soli_virg	1990-2009
Hali_simp	Soli_virg	1990-2009
Hali_tumu	Soli_virg	1990-2009
Lasi_calc	Soli_virg	1990-2009
Lasi_fulv	Soli_virg	1990-2009
Lasi_lati	Soli_virg	1990-2009
Lasi_leuc	Soli_virg	1990-2009
Lasi_leuz	Soli_virg	1990-2009
Lasi_mala	Soli_virg	1990-2009
Lasi_mori	Soli_virg	1990-2009
Lasi_nitu	Soli_virg	1990-2009
Lasi_parv	Soli_virg	1990-2009
Lasi_paux	Soli_virg	1990-2009
Lasi_semi	Soli_virg	1990-2009
Lasi_sexn	Soli_virg	1990-2009
Lasi_vill	Soli_virg	1990-2009
Hali_macu	Sonc_arve	1990-2009
Hali_tumu	Sonc_arve	1990-2009
Lasi_fulv	Sonc_arve	1990-2009
Lasi_latv	Sonc_arve	1990-2009
Lasi_leuz	Sonc_arve	1990-2009
Lasi_mori	Sonc_arve	1990-2009
Lasi_paux	Sonc_arve	1990-2009
Lasi_vill	Sonc_arve	1990-2009
Lasi_zonu	Sonc_arve	1990-2009
Lasi_albi	Sonc_aspe	1990-2009
Andr_haem	Sorb_aucu	1990-2009
Andr_sabu	Sorb_aucu	1990-2009
Hali_rubi	Sorb_aucu	1990-2009
Lasi_calc	Sorb_aucu	1990-2009
Lasi_fulv	Sorb_aucu	1990-2009
Lasi_sexs	Sorb_aucu	1990-2009
Noma_albo	Sorb_aucu	1990-2009
Noma_flav	Sorb_aucu	1990-2009
Noma_mars	Sorb_aucu	1990-2009
Sphe_albi	Sorb_aucu	1990-2009
Anth_mani	Stac_offi	1990-2009
Bomb_hort	Stac_offi	1990-2009
Bomb_pasc	Stac_offi	1990-2009
Hali_rubi	Stac_offi	1990-2009
Mega_will	Stac_offi	1990-2009
Osmi_auru	Stac_offi	1990-2009
Roph_quin	Stac_offi	1990-2009
Anth_mani	Stac_palu	1990-2009
Bomb_pasc	Stac_sylv	1990-2009
Bomb_pasc	Succ_prat	1990-2009
Lasi_calc	Succ_prat	1990-2009
Lasi_nitu	Succ_prat	1990-2009
Lasi_zonu	Succ_prat	1990-2009
Bomb_pasc	Symp_offi	1990-2009
Andr_flav	Tana_vulg	1990-2009
Coll_davi	Tana_vulg	1990-2009
Hali_macu	Tana_vulg	1990-2009
Hali_rubi	Tana_vulg	1990-2009
Hali_tumu	Tana_vulg	1990-2009
Lasi_paux	Tana_vulg	1990-2009
Lasi_quad	Tana_vulg	1990-2009
Lasi_zonu	Tana_vulg	1990-2009
Lasi_mori	Tara_offi	1990-2009
Noma_fabr	Tara_offi	1990-2009
Anth_mani	Teuc_botr	1990-2009
Anth_mani	Teuc_cham	1990-2009
Anth_oblo	Teuc_cham	1990-2009
Anth_quad	Teuc_cham	1990-2009
Bomb_luco	Teuc_cham	1990-2009
Bomb_pasc	Teuc_cham	1990-2009
Bomb_terr	Teuc_cham	1990-2009
Hali_macu	Teuc_cham	1990-2009
Lasi_fulv	Teuc_cham	1990-2009
Lasi_latv	Teuc_cham	1990-2009
Mega_eric	Teuc_cham	1990-2009
Osmi_auru	Teuc_cham	1990-2009
Anth_mani	Teuc_scor	1990-2009
Bomb_pasc	Teuc_scor	1990-2009
Lasi_albi	Thla_perf	1990-2009
Lasi_mori	Thla_perf	1990-2009
Bomb_bohe	Thym_prae	1990-2009
Bomb_cryp	Thym_prae	1990-2009
Bomb_luco	Thym_prae	1990-2009
Bomb_pasc	Thym_prae	1990-2009
Bomb_prat	Thym_prae	1990-2009
Bomb_syli	Thym_prae	1990-2009
Bomb_terr	Thym_prae	1990-2009
Bomb_vest	Thym_prae	1990-2009
Hali_macu	Thym_prae	1990-2009
Bomb_pasc	Thym_pule	1990-2009
Hali_rubi	Thym_pule	1990-2009
Hali_simp	Thym_pule	1990-2009
Hali_tumu	Thym_pule	1990-2009
Lasi_albi	Thym_pule	1990-2009
Lasi_calc	Thym_pule	1990-2009
Lasi_fulv	Thym_pule	1990-2009
Lasi_latv	Thym_pule	1990-2009
Lasi_mori	Thym_pule	1990-2009
Lasi_nitu	Thym_pule	1990-2009
Lasi_paux	Thym_pule	1990-2009
Osmi_auru	Thym_pule	1990-2009
Hali_rubi	Thym_serp	1990-2009
Lasi_laev	Thym_serp	1990-2009
Lasi_leuz	Thym_serp	1990-2009
Sphe_ephi	Tori_japo	1990-2009
Bomb_pasc	Trif_arve	1990-2009
Bomb_camp	Trif_inca	1990-2009
Bomb_hort	Trif_inca	1990-2009
Bomb_lapi	Trif_inca	1990-2009
Bomb_pasc	Trif_inca	1990-2009
Bomb_bohe	Trif_prat	1990-2009
Bomb_cryp	Trif_prat	1990-2009
Bomb_hort	Trif_prat	1990-2009
Bomb_lapi	Trif_prat	1990-2009
Bomb_pasc	Trif_prat	1990-2009
Bomb_prat	Trif_prat	1990-2009
Bomb_terr	Trif_prat	1990-2009
Euce_long	Trif_prat	1990-2009
Bomb_lapi	Trif_repe	1990-2009
Bomb_pasc	Trif_repe	1990-2009
Lasi_zonu	Trif_repe	1990-2009
Lasi_mori	Tuss_farf	1990-2009
Andr_bico	Ulex_euro	1990-2009
Anth_plum	Ulex_euro	1990-2009
Bomb_pasc	Ulex_euro	1990-2009
Noma_leuc	Ulex_euro	1990-2009
Bomb_pasc	Vacc_myrt	1990-2009
Lasi_albi	Vacc_myrt	1990-2009
Bomb_pasc	Vacc_ulig	1990-2009
Lasi_albi	Vale_repe	1990-2009
Lasi_albi	Vero_cham	1990-2009
Lasi_mint	Vero_cham	1990-2009
Lasi_paux	Vero_cham	1990-2009
Lasi_mori	Vero_offi	1990-2009
Osmi_bico	Vero_spic	1990-2009
Lasi_paux	Vibu_opul	1990-2009
Bomb_hypn	Vici_crac	1990-2009
Bomb_pasc	Vici_crac	1990-2009
Bomb_prat	Vici_crac	1990-2009
Bomb_terr	Vici_crac	1990-2009
Bomb_lapi	Vici_hirs	1990-2009
Bomb_hort	Vici_sati	1990-2009
Bomb_pasc	Vici_sati	1990-2009
Lasi_punc	Vici_tetr	1990-2009
