# Supplementary material for: Loss of pollinator specialization revealed by historical opportunistic data: Insights from network-based analysis
Source: PLoS One. 2020 Jul 13;15(7):e0235890. doi: 10.1371/journal.pone.0235890 (PMC7357768; doi:10.1371/journal.pone.0235890)
Supplement: S1 Data — (ZIP) [file pone.0235890.s004.zip › plant_traits.txt]

plant_sp	plant_family	flowering_duration	flower_type
Acer_camp	Aceraceae	1-2	disk
Acer_pseu	Aceraceae	3-4	disk
Achi_mill	Asteraceae	5-6	heads
Acin_arve	Lamiaceae	3-4	NA
Aego_poda	Apiaceae	3-4	disk
Ajug_rept	Lamiaceae	1-2	lip
Alce_rose	Malvaceae	3-4	disk
Alli_cepa	Alliaceae	3-4	disk
Alli_peti	Brassicaceae	1-2	disk
Alli_spha	Alliaceae	3-4	disk
Alli_ursi	Alliaceae	1-2	disk
Alys_saxa	Brassicaceae	1-2	NA
Anch_offi	Boraginaceae	5-6	stalk disk
Andr_poli	Ericaceae	1-2	bell
Anem_coro	Ranunculaceae	3-4	NA
Anem_nemo	Ranunculaceae	3-4	disk
Ange_arch	Apiaceae	3-4	disk
Ange_sylv	Apiaceae	3-4	disk
Anth_lili	Liliaceae	1-2	disk
Anth_sylv	Apiaceae	1-2	disk
Anth_vuln	Fabaceae	5-6	flag
Anti_maju	Scrophulariaceae	5-6	lip
Aqui_vulg	Ranunculaceae	3-4	bell
Arab_alpi	Brassicaceae	5-6	disk
Arab_hirs	Brassicaceae	3-4	disk
Arme_mari	Plumbaginaceae	5-6	heads
Aste_lino	Asteraceae	3-4	NA
Astr_glyc	Fabaceae	3-4	flag
Atro_bell	Solanaceae	3-4	NA
Aubr_delt	Brassicaceae	1-2	NA
Ball_nigr	Lamiaceae	3-4	lip
Barb_vulg	Brassicaceae	3-4	disk
Bell_pere	Asteraceae	>6	heads
Bert_inca	Brassicaceae	5-6	disk
Bide_cern	Asteraceae	3-4	heads
Bora_offi	Boraginaceae	3-4	bell
Bras_oler	Brassicaceae	3-4	disk
Bryo_dioi	Cucurbitaceae	3-4	NA
Budd_davi	Buddlejaceae	3-4	stalk disk
Bupl_falc	Apiaceae	3-4	disk
Cale_offi	Asteraceae	>6	heads
Call_vulg	Ericaceae	1-2	bell
Caly_sepi	Convolvulaceae	5-6	funnel
Camp_patu	Campanulaceae	3-4	bell
Camp_pers	Campanulaceae	3-4	bell
Camp_rapn	Campanulaceae	3-4	bell
Camp_rapu	Campanulaceae	3-4	bell
Camp_rotu	Campanulaceae	5-6	bell
Camp_trac	Campanulaceae	1-2	bell
Caps_burs	Brassicaceae	>6	disk
Card_cris	Asteraceae	3-4	heads
Card_hirs	Brassicaceae	3-4	disk
Card_nuta	Asteraceae	3-4	heads
Card_prat	Brassicaceae	3-4	disk
Carp_betu	Betulaceae	1-2	NA
Cent_cyan	Asteraceae	3-4	NA
Cent_jace	Asteraceae	5-6	heads
Cent_scab	Asteraceae	5-6	heads
Cera_font	Caryophyllaceae	>6	disk
Cera_glom	Caryophyllaceae	>6	disk
Chae_temu	Apiaceae	3-4	disk
Cirs_arve	Asteraceae	3-4	heads
Cirs_palu	Asteraceae	5-6	heads
Cirs_vulg	Asteraceae	1-2	heads
Clar_ungu	Onagraceae	NA	NA
Clem_vita	Ranunculaceae	1-2	disk
Clin_vulg	Lamiaceae	3-4	lip
Conv_arve	Convolvulaceae	5-6	funnel
Cony_cana	Asteraceae	5-6	NA
Corn_mas	Cornaceae	1-2	disk
Corn_sang	Cornaceae	1-2	disk
Cory_soli	Papaveraceae	1-2	flag
Cosm_bipi	Asteraceae	3-4	heads
Coto_simo	Malaceae	3-4	funnel
Crat_mono	Malaceae	1-2	disk
Crep_bien	Asteraceae	3-4	heads
Crep_capi	Asteraceae	5-6	heads
Cruc_laev	Rubiaceae	3-4	disk
Cymb_mura	Scrophulariaceae	3-4	lip
Cyti_scop	Fabaceae	3-4	flag
Dauc_caro	Apiaceae	5-6	disk
Dian_barb	Caryophyllaceae	1-2	stalk disk
Dian_cary	Caryophyllaceae	3-4	stalk disk
Dice_spec	Fumariaceae	3-4	NA
Digi_lute	Scrophulariaceae	3-4	lip
Digi_purp	Scrophulariaceae	3-4	lip
Dips_full	Dipsacaceae	3-4	heads
Dips_pilo	Dipsacaceae	3-4	NA
Drab_mura	Brassicaceae	3-4	disk
Echi_ritr	Asteraceae	NA	NA
Echi_spha	Asteraceae	1-2	heads
Echi_vulg	Boraginaceae	3-4	lip
Epil_angu	Onagraceae	1-2	disk
Epil_hirs	Onagraceae	3-4	disk
Epil_parv	Onagraceae	3-4	disk
Eric_carn	Ericaceae	3-4	NA
Eryn_plan	Apiaceae	1-2	heads
Erys_chei	Brassicaceae	3-4	stalk disk
Eupa_cann	Asteraceae	3-4	heads
Euph_cypa	Euphorbiaceae	3-4	disk
Euph_esul	Euphorbiaceae	3-4	disk
Euph_lath	Euphorbiaceae	3-4	NA
Foen_vulg	Apiaceae	3-4	disk
Frag_vesc	Rosaceae	3-4	disk
Fran_alnu	Rhamnaceae	5-6	disk
Gala_niva	Amaryllidaceae	1-2	bell
Gale_offi	Fabaceae	3-4	flag
Gale_tetr	Lamiaceae	3-4	lip
Gali_aren	Rubiaceae	NA	NA
Geni_angl	Fabaceae	3-4	flag
Geni_pilo	Fabaceae	3-4	flag
Geni_tinc	Fabaceae	3-4	flag
Gera_diss	Geraniaceae	5-6	disk
Gera_moll	Geraniaceae	5-6	disk
Gera_pusi	Geraniaceae	5-6	disk
Gera_pyre	Geraniaceae	5-6	disk
Gera_robe	Geraniaceae	5-6	disk
Gera_sang	Geraniaceae	3-4	disk
Geum_riva	Rosaceae	3-4	bell
Glec_hede	Lamiaceae	5-6	lip
Glob_bisn	Globulariaceae	3-4	NA
Hede_heli	Araliaceae	1-2	disk
Hele_autu	Asteraceae	3-4	heads
Heli_apen	Cistaceae	3-4	disk
Heli_numm	Cistaceae	5-6	disk
Hell_viri	Ranunculaceae	1-2	disk
Hera_spho	Apiaceae	3-4	disk
Hibi_syri	Malvaceae	3-4	NA
Hier_bauh	Asteraceae	3-4	NA
Hier_flag	Asteraceae	1-2	heads
Hier_lach	Asteraceae	1-2	NA
Hier_laev	Asteraceae	1-2	heads
Hier_muro	Asteraceae	1-2	heads
Hier_pilo	Asteraceae	5-6	NA
Hier_saba	Asteraceae	3-4	heads
Hier_umbe	Asteraceae	3-4	heads
Hipp_como	Fabaceae	3-4	flag
Hype_macu	Hypericaceae	3-4	disk
Hype_perf	Hypericaceae	3-4	disk
Hype_perl	Hypericaceae	NA	NA
Hypo_radi	Asteraceae	3-4	heads
Hyss_offi	Lamiaceae	3-4	lip
Impa_glan	Balsaminaceae	3-4	lip
Inul_cony	Asteraceae	3-4	NA
Inul_hele	Asteraceae	1-2	heads
Inul_sali	Asteraceae	5-6	heads
Iris_germ	Iridaceae	1-2	lip
Iris_pseu	Iridaceae	1-2	lip
Jasi_mont	Campanulaceae	3-4	heads
Knau_arve	Dipsacaceae	3-4	heads
Lact_pere	Asteraceae	1-2	heads
Lami_albu	Lamiaceae	3-4	lip
Lami_gale	Lamiaceae	3-4	NA
Lami_hybr	Lamiaceae	3-4	NA
Lami_macu	Lamiaceae	5-6	lip
Lami_orva	Lamiaceae	NA	NA
Lami_purp	Lamiaceae	>6	lip
Laps_comm	Asteraceae	5-6	heads
Lath_lati	Fabaceae	3-4	flag
Lath_lini	Fabaceae	3-4	flag
Lath_prat	Fabaceae	3-4	flag
Lath_sylv	Fabaceae	3-4	flag
Lava_angu	Lamiaceae	3-4	lip
Lava_x.in	Lamiaceae	NA	NA
Leon_autu	Asteraceae	5-6	NA
Leon_hisp	Asteraceae	5-6	heads
Lepi_camp	Brassicaceae	3-4	disk
Leuc_vulg	Asteraceae	3-4	heads
Ligu_vulg	Oleaceae	1-2	funnel
Limo_vulg	Plumbaginaceae	3-4	funnel
Lina_purp	Scrophulariaceae	3-4	NA
Lina_repe	Scrophulariaceae	3-4	lip
Lina_vulg	Scrophulariaceae	3-4	lip
Lith_offi	Boraginaceae	3-4	stalk disk
Loni_peri	Caprifoliaceae	3-4	lip
Lotu_corn	Fabaceae	5-6	flag
Lotu_pedu	Fabaceae	3-4	flag
Lupi_lute	Fabaceae	3-4	flag
Lyco_euro	Lamiaceae	3-4	funnel
Lysi_punc	Primulaceae	3-4	disk
Lysi_vulg	Primulaceae	3-4	disk
Lyth_sali	Lythraceae	3-4	funnel
Maho_aqui	Berberidaceae	1-2	NA
Malu_sylv	Malaceae	1-2	disk
Malv_mosc	Malvaceae	3-4	disk
Malv_sylv	Malvaceae	3-4	disk
Marr_vulg	Lamiaceae	3-4	lip
Matr_cham	Asteraceae	NA	NA
Matr_mari	Asteraceae	5-6	heads
Medi_sati	Fabaceae	3-4	NA
Meli_albu	Fabaceae	3-4	flag
Meli_alti	Fabaceae	5-6	NA
Meli_offi	Fabaceae	5-6	flag
Ment_aqua	Lamiaceae	3-4	funnel
Miso_oron	Scrophulariaceae	3-4	lip
Myos_aqua	Caryophyllaceae	5-6	NA
Nepe_cata	Lamiaceae	3-4	lip
Odon_vern	Scrophulariaceae	5-6	lip
Oeno_defl	Onagraceae	3-4	stalk disk
Onob_vici	Fabaceae	3-4	flag
Onon_repe	Fabaceae	3-4	flag
Onon_spin	Fabaceae	3-4	flag
Orig_vulg	Lamiaceae	3-4	lip
Papa_orie	Papaveraceae	3-4	NA
Papa_rhoe	Papaveraceae	1-2	disk
Past_sati	Apiaceae	3-4	disk
Pers_bist	Polygonaceae	3-4	NA
Pers_macu	Polygonaceae	3-4	bell
Phac_tana	Hydrophyllaceae	3-4	funnel
Phas_vulg	Fabaceae	5-6	flag
Picr_hier	Asteraceae	3-4	heads
Pimp_saxi	Apiaceae	3-4	disk
Poly_vulg	Polygalaceae	5-6	flag
Pote_erec	Rosaceae	3-4	disk
Pote_neum	Rosaceae	3-4	NA
Pote_ster	Rosaceae	3-4	disk
Prim_elat	Primulaceae	3-4	stalk disk
Prim_veri	Primulaceae	1-2	stalk disk
Prim_vulg	Primulaceae	1-2	stalk disk
Prun_aviu	Amygdalaceae	1-2	disk
Prun_cers	Amygdalaceae	1-2	disk
Prun_dome	Amygdalaceae	1-2	disk
Prun_spin	Amygdalaceae	3-4	disk
Pulm_moll	Boraginaceae	1-2	stalk disk
Pulm_offi	Boraginaceae	3-4	stalk disk
Pyru_comm	Malaceae	1-2	disk
Quer_pube	Fagaceae	1-2	NA
Ranu_acri	Ranunculaceae	5-6	disk
Ranu_bulb	Ranunculaceae	1-2	disk
Ranu_fica	Ranunculaceae	1-2	NA
Ranu_repe	Ranunculaceae	3-4	disk
Rese_lute	Resedaceae	3-4	disk
Rham_cath	Rhamnaceae	1-2	disk
Ribe_rubr	Grossulariaceae	1-2	bell
Rosa_cani	Rosaceae	3-4	disk
Rubu_idae	Rosaceae	3-4	disk
Rudb_laci	Asteraceae	3-4	heads
Sali_alba	Salicaceae	1-2	brush
Sali_auri	Salicaceae	1-2	brush
Sali_capr	Salicaceae	1-2	brush
Sali_purp	Salicaceae	1-2	brush
Salv_offi	Lamiaceae	1-2	lip
Salv_verb	Lamiaceae	1-2	NA
Salv_vert	Lamiaceae	3-4	lip
Samb_nigr	Caprifoliaceae	1-2	disk
Sapo_offi	Caryophyllaceae	3-4	stalk disk
Saxi_gran	Saxifragaceae	1-2	disk
Saxi_trid	Saxifragaceae	1-2	disk
Scab_colu	Dipsacaceae	5-6	heads
Scro_auri	Scrophulariaceae	3-4	lip
Scro_nodo	Scrophulariaceae	3-4	lip
Sedu_acre	Crassulaceae	1-2	disk
Sedu_albu	Crassulaceae	1-2	disk
Sedu_rupe	Crassulaceae	3-4	disk
Sedu_spur	Crassulaceae	1-2	disk
Sedu_tele	Crassulaceae	3-4	disk
Semp_tect	Crassulaceae	3-4	disk
Sene_eruc	Asteraceae	1-2	NA
Sene_herc	Asteraceae	3-4	heads
Sene_inae	Asteraceae	>6	heads
Sene_jaco	Asteraceae	3-4	heads
Sene_ovat	Asteraceae	3-4	heads
Sese_liba	Apiaceae	1-2	disk
Sila_sila	Apiaceae	3-4	disk
Sile_vulg	Caryophyllaceae	5-6	stalk disk
Sina_arve	Brassicaceae	5-6	disk
Sisy_alti	Brassicaceae	3-4	disk
Sisy_offi	Brassicaceae	5-6	disk
Sola_dulc	Solanaceae	3-4	disk
Soli_cana	Asteraceae	3-4	heads
Soli_giga	Asteraceae	3-4	heads
Soli_virg	Asteraceae	3-4	heads
Sonc_arve	Asteraceae	5-6	heads
Sonc_aspe	Asteraceae	5-6	heads
Sorb_aucu	Malaceae	1-2	disk
Stac_offi	Lamiaceae	3-4	NA
Stac_palu	Lamiaceae	3-4	lip
Stac_sylv	Lamiaceae	3-4	lip
Stel_holo	Caryophyllaceae	3-4	disk
Stel_medi	Caryophyllaceae	>6	disk
Succ_prat	Dipsacaceae	3-4	heads
Symp_offi	Boraginaceae	3-4	bell
Tana_vulg	Asteraceae	3-4	heads
Tara_offi	Asteraceae	NA	NA
Teuc_botr	Lamiaceae	3-4	lip
Teuc_cham	Lamiaceae	3-4	lip
Teuc_scor	Lamiaceae	1-2	lip
Thla_perf	Brassicaceae	3-4	disk
Thym_prae	Lamiaceae	3-4	lip
Thym_pule	Lamiaceae	3-4	lip
Thym_serp	Lamiaceae	3-4	lip
Tili_plat	Tiliaceae	1-2	disk
Tori_japo	Apiaceae	3-4	disk
Trif_arve	Fabaceae	5-6	flag
Trif_inca	Fabaceae	3-4	flag
Trif_prat	Fabaceae	5-6	flag
Trif_repe	Fabaceae	>6	flag
Tuss_farf	Asteraceae	3-4	heads
Ulex_euro	Fabaceae	5-6	flag
Vacc_myrt	Ericaceae	3-4	bell
Vacc_ulig	Ericaceae	3-4	bell
Vale_offi	Caprifoliaceae	NA	NA
Vale_repe	Valerianaceae	3-4	NA
Verb_thap	Scrophulariaceae	3-4	lip
Vero_cham	Scrophulariaceae	3-4	lip
Vero_offi	Scrophulariaceae	3-4	lip
Vero_spic	Scrophulariaceae	3-4	NA
Vibu_opul	Caprifoliaceae	1-2	disk
Vici_crac	Fabaceae	3-4	flag
Vici_hirs	Fabaceae	3-4	flag
Vici_sati	Fabaceae	3-4	flag
Vici_sepi	Fabaceae	3-4	flag
Vici_tetr	Fabaceae	3-4	flag
Viol_odor	Violaceae	3-4	lip
Viol_reic	Violaceae	1-2	lip
Viol_tric	Violaceae	>6	lip
